# Supplementary material for: Homozygosity mapping in the Kazakh national dog breed Tazy
Source: Sci Rep. 2023 Jul 3;13:10735. doi: 10.1038/s41598-023-37990-5 (PMC10318078; doi:10.1038/s41598-023-37990-5)
Supplement: Supplementary file 1 — Supplementary Tables. [file 41598_2023_37990_MOESM1_ESM.xlsx]

## Sheet: Table S1 
Supplementary Table S1 - List of ROH identified in Tazy dogs (the five dogs with the six longest ROH (> 35 Mb) are bolded).
Tazy_id	Chromosome	nSNP	from	to	lengthBps	total ROH (n)
T17	1	569	32098942	39259774	7160833	45
T17	1	2119	45509652	73623136	28113485
T17	1	834	74023007	86020646	11997640
T17	4	292	9846487	13637592	3791106
T17	4	194	38048522	40632059	2583538
T17	4	133	70942126	72558223	1616098
T17	6	63	23270639	24508365	1237727
T17	6	90	38674089	40003808	1329720
T17	6	106	46262280	47597471	1335192
T17	7	3705	20908119	69801871	48893753
T17	8	63	72077	1230464	1158388
T17	8	166	19383000	21757325	2374326
T17	8	77	53625729	54742144	1116416
T17	8	144	59630841	61728614	2097774
T17	9	125	3419766	5634395	2214630
T17	9	574	8534780	17282962	8748183
T17	9	237	55212075	58481698	3269624
T17	10	68	4329834	5457076	1127243
T17	10	77	43888146	44901085	1012940
T17	10	127	50769460	52474432	1704973
T17	11	49	1218837	2311668	1092832
T17	11	50	46546320	47628009	1081690
T17	11	180	60044499	61970680	1926182
T17	12	114	41043854	42621814	1577961
T17	13	368	19591724	23873894	4282171
T17	14	95	3040032	4110951	1070920
T17	14	75	29949645	30979917	1030273
T17	15	89	213416	2525889	2312474
T17	15	70	4403560	5655727	1252168
T17	15	467	19153715	24978892	5825178
T17	15	129	55759837	57356458	1596622
T17	16	69	728132	2450670	1722539
T17	18	82	895935	2289442	1393508
T17	18	63	3177854	4393071	1215218
T17	19	91	11526320	13005779	1479460
T17	19	111	26384301	27781204	1396904
T17	20	78	37891000	38945918	1054919
T17	21	119	1470027	3480997	2010971
T17	22	172	1390513	3603276	2212764
T17	23	1143	14003968	28493978	14490011
T17	26	199	18001575	20215264	2213690
T17	30	93	1204918	2293281	1088364
T17	31	124	38144179	39884152	1739974
T17	33	367	11375343	16283276	4907934
T17	37	56	11346630	12352597	1005968
T18	1	75	43673107	44750148	1077042	37
T18	1	86	59841648	61090950	1249303
T18	2	101	55126991	56386417	1259427
T18	4	114	17609097	19014493	1405397
T18	4	152	26970967	28785572	1814606
T18	4	78	48727569	49880646	1153078
T18	5	73	39484816	40595839	1111024
T18	5	95	46841320	48068269	1226950
T18	5	84	67901267	68941444	1040178
T18	6	53	23489532	24508365	1018834
T18	6	99	35974151	37371176	1397026
T18	6	51	40143309	41381642	1238334
T18	7	141	51597564	53612393	2014830
T18	9	369	9026363	14324425	5298063
T18	9	187	14415261	17001866	2586606
T18	10	74	51263	1787033	1735771
T18	10	58	2220234	3400739	1180506
T18	12	221	33393	2927672	2894280
T18	13	323	36250	4227663	4191414
T18	13	200	18913685	21230179	2316495
T18	13	102	53461835	54839980	1378146
T18	14	51	904357	2263592	1359236
T18	14	63	6355383	7530854	1175472
T18	15	87	8546323	10314606	1768284
T18	16	69	728132	2450670	1722539
T18	18	80	3381460	4881180	1499721
T18	20	77	14248286	15277837	1029552
T18	20	89	22204877	23282110	1077234
T18	20	85	37800623	38953967	1153345
T18	22	103	1917806	3198463	1280658
T18	23	55	7419	1159456	1152038
T18	24	96	3729517	4972811	1243295
T18	26	115	1525770	2861348	1335579
T18	26	224	6613452	9777580	3164129
T18	29	202	40009	3140756	3100748
T18	29	147	5221995	7288547	2066553
T18	30	96	759467	1938268	1178802
T26	1	84	80040	1375796	1295757	25
T26	1	74	99406385	100707317	1300933
T26	1	72	114397712	115659985	1262274
T26	2	74	71476526	72612250	1135725
T26	4	100	62611643	63873927	1262285
T26	5	91	3519941	4690249	1170309
T26	6	53	23489532	24508365	1018834
T26	6	131	40866894	42597941	1731048
T26	7	90	416	1307658	1307243
T26	9	82	18685023	19821061	1136039
T26	10	59	2981826	4211944	1230119
T26	11	56	51295784	52306449	1010666
T26	12	92	3022017	4264703	1242687
T26	13	94	36250	1206084	1169835
T26	13	100	2070118	3357487	1287370
T26	14	92	13613214	14851575	1238362
T26	15	74	963363	2969358	2005996
T26	16	68	8017654	9048931	1031278
T26	18	79	2858609	4393071	1534463
T26	21	89	26397757	27673177	1275421
T26	21	258	37450014	40993615	3543602
T26	25	51	19422874	20431184	1008311
T26	27	166	43591836	45785471	2193636
T26	31	76	32471078	33591249	1120172
T26	34	275	104113	3389991	3285879
T50	1	94	80040	1487200	1407161	26
T50	1	88	1916583	3166250	1249668
T50	4	80	14245635	15599479	1353845
T50	4	96	81810979	82972990	1162012
T50	6	101	28915214	30268542	1353329
T50	6	203	38260315	41698659	3438345
T50	8	55	72077	1108694	1036618
T50	9	267	19343515	23327800	3984286
T50	11	150	47952	3522649	3474698
T50	11	63	8414971	10504695	2089725
T50	13	136	291017	2047219	1756203
T50	14	143	3333708	5113471	1779764
T50	16	61	193966	1861171	1667206
T50	17	115	41239458	42668946	1429489
T50	18	206	895935	4393071	3497137
T50	19	324	11875	5113974	5102100
T50	21	78	31624	1875104	1843481
T50	21	259	4846428	8174127	3327700
T50	21	116	31731670	33269312	1537643
T50	21	107	33281982	34562224	1280243
T50	22	72	16110951	17284327	1173377
T50	23	94	21951015	23191003	1239989
T50	24	132	28882208	30679011	1796804
T50	24	288	34012904	37670948	3658045
T50	25	58	120798	1328127	1207330
T50	30	98	864274	2064428	1200155
T52	1	283	2524034	6512438	3988405	41
T52	1	198	72959228	76627368	3668141
T52	1	69	79214020	80302287	1088268
T52	1	105	92226887	93561590	1334704
T52	1	58	108251421	109400664	1149244
T52	2	96	10467351	11739358	1272008
T52	3	78	734433	1809453	1075021
T52	3	68	18325010	19525184	1200175
T52	4	168	8865101	10937366	2072266
T52	4	198	37957442	40601683	2644242
T52	4	95	68934773	69977243	1042471
T52	5	80	74622622	75663819	1041198
T52	6	105	29801904	30902291	1100388
T52	8	71	72077	1362166	1290090
T52	8	98	37166550	38544190	1377641
T52	8	67	40068808	41191998	1123191
T52	9	165	35156895	37931751	2774857
T52	10	78	3520075	4921000	1400926
T52	10	85	8563467	9765818	1202352
T52	10	55	15838613	17138129	1299517
T52	11	132	51016260	53333719	2317460
T52	12	145	38266765	40091252	1824488
T52	13	111	10660128	12201958	1541831
T52	13	291	17173086	20713451	3540366
T52	17	79	21148232	22537009	1388778
T52	18	95	495763	2200124	1704362
T52	18	57	3319077	4393071	1073995
T52	19	85	1709627	3111382	1401756
T52	19	87	27264256	28305665	1041410
T52	20	84	38158428	39415724	1257297
T52	20	74	45317239	46368797	1051559
T52	20	102	50630277	51898096	1267820
T52	21	66	31624	1662276	1630653
T52	21	110	20274663	21920404	1645742
T52	21	82	22003676	23226090	1222415
T52	21	176	23983297	26300865	2317569
T52	22	77	826988	1889131	1062144
T52	23	55	7419	1159456	1152038
T52	24	68	23366624	24368031	1001408
T52	32	63	73707	1083798	1010092
T52	32	172	15333838	17538067	2204230
T57	1	199	80040	2852240	2772201	43
T57	1	223	27990175	30858539	2868365
T57	1	98	94680170	95877116	1196947
T57	1	185	98306702	101397191	3090490
T57	1	63	103254823	105447094	2192272
T57	2	48	6292618	7488753	1196136
T57	2	99	29824390	31298633	1474244
T57	3	73	34827793	35900681	1072889
T57	3	118	41147024	42578933	1431910
T57	4	1697	43598	22960253	22916656
T57	4	124	68633559	70070858	1437300
T57	5	72	81095543	82421312	1325770
T57	6	87	2843031	3892799	1049769
T57	6	73	23554387	24950825	1396439
T57	8	72	72077	1381550	1309474
T57	9	82	32991157	34197651	1206495
T57	9	101	48468694	49707194	1238501
T57	11	55	47952	1681009	1633058
T57	11	54	47938432	49094443	1156012
T57	12	581	36619376	44637668	8018293
T57	13	103	712639	2047219	1334581
T57	13	101	8401561	9669566	1268006
T57	15	62	1549891	3186006	1636116
T57	15	2222	28490042	58142906	29652865
T57	15	91	58151429	59323405	1171977
T57	16	72	53209032	54335241	1126210
T57	16	195	56506411	59511764	3005354
T57	17	93	3430413	4458410	1027998
T57	17	67	21089200	22337214	1248015
T57	18	55	3449423	4490473	1041051
T57	18	60	40177428	41740841	1563414
T57	19	304	24661822	28457565	3795744
T57	20	270	6152253	9752189	3599937
T57	21	99	24878074	26253831	1375758
T57	22	103	1917806	3198463	1280658
T57	23	164	8325013	10369154	2044142
T57	24	466	49246	6645868	6596623
T57	25	52	120798	1230408	1109611
T57	29	55	40009	1067154	1027146
T57	29	127	34241808	35864336	1622529
T57	30	102	1093130	2312118	1218989
T57	32	92	34661736	35993998	1332263
T57	37	64	11346630	12450044	1103415
T74	1	113	2865360	4590874	1725515	54
T74	1	96	10408315	12843349	2435035
T74	1	205	41631720	44865055	3233336
T74	1	143	97258658	99490258	2231601
T74	1	87	101624393	103161217	1536825
T74	2	276	15914619	19976526	4061908
T74	3	90	3603274	4949320	1346047
T74	3	50	30906904	32110395	1203492
T74	3	92	71075952	72232561	1156610
T74	3	163	73442726	75421533	1978808
T74	3	232	82993514	85736964	2743451
T74	4	1376	9803528	28798932	18995405
T74	4	119	70452602	71786654	1334053
T74	4	94	73084405	74156112	1071708
T74	5	81	111100	1360374	1249275
T74	6	59	23270639	24400976	1130338
T74	6	76	38674089	39729209	1055121
T74	7	203	248273	3603749	3355477
T74	8	72	72077	1381550	1309474
T74	9	132	1523283	3635596	2112314
T74	10	60	51263	1437841	1386579
T74	10	51	15357128	16386655	1029528
T74	10	159	58418917	60619911	2200995
T74	11	475	14414510	20749836	6335327
T74	11	349	31350091	36440720	5090630
T74	11	261	44564208	48990144	4425937
T74	12	248	33393	3244592	3211200
T74	12	171	54784837	57091853	2307017
T74	13	117	886364	2429679	1543316
T74	15	51	8309212	9374422	1065211
T74	15	77	39558186	40571051	1012866
T74	16	67	4725984	5849989	1124006
T74	17	119	51048	1749048	1698001
T74	18	127	1369663	3328801	1959139
T74	18	55	3343959	4393071	1049113
T74	20	415	18652862	23640620	4987759
T74	21	147	1710428	4024021	2313594
T74	21	94	6058588	7172286	1113699
T74	21	99	24878074	26253831	1375758
T74	21	83	27008890	28288672	1279783
T74	21	141	29686077	31709233	2023157
T74	22	92	2029245	3198463	1169219
T74	23	224	17335299	20093767	2758469
T74	24	358	22337848	26878151	4540304
T74	25	67	863981	2025090	1161110
T74	29	179	913671	3484298	2570628
T74	29	195	13674836	16395790	2720955
T74	30	116	30311524	31670440	1358917
T74	31	85	9567	1027672	1018106
T74	32	712	6421277	15605377	9184101
T74	32	302	25996669	30126952	4130284
T74	34	88	104113	1133145	1029033
T74	35	398	15442806	20350818	4908013
T74	35	262	21459938	24807479	3347542
T59	1	433	20135704	25801067	5665364	49
T59	1	192	37644771	40061541	2416771
T59	1	68	42242042	43445140	1203099
T59	1	209	50145522	52800342	2654821
T59	1	152	56761251	58851317	2090067
T59	1	119	72167694	74107747	1940054
T59	3	111	20626928	22683810	2056883
T59	3	582	78459389	85529093	7069705
T59	4	136	39213442	41225272	2011831
T59	4	95	45962730	47281550	1318821
T59	5	257	23281374	26719026	3437653
T59	5	101	64345274	65579793	1234520
T59	5	84	67901267	68941444	1040178
T59	6	880	48930	11774842	11725913
T59	7	75	36919415	38207283	1287869
T59	9	509	9003519	16031481	7027963
T59	9	95	18562412	19845068	1282657
T59	9	163	19958093	22536498	2578406
T59	10	51	2908436	4022123	1113688
T59	10	84	42481348	43493767	1012420
T59	11	59	404385	1965227	1560843
T59	11	167	14956297	17051252	2094956
T59	11	48	46546320	47604495	1058176
T59	11	113	71436665	72774216	1337552
T59	13	137	48315492	50279705	1964214
T59	14	90	27607130	28799982	1192853
T59	15	68	11125602	12300733	1175132
T59	15	78	28824890	29884851	1059962
T59	15	85	30969780	32091001	1121222
T59	15	92	33065861	34270010	1204150
T59	16	69	728132	2450670	1722539
T59	16	52	6474587	7482344	1007758
T59	18	60	417055	1583327	1166273
T59	18	82	5727360	6737162	1009803
T59	18	141	22767232	24634660	1867429
T59	18	316	44330510	47922723	3592214
T59	19	130	3757301	5405052	1647752
T59	20	67	6889	1464644	1457756
T59	21	292	23917343	27969624	4052282
T59	23	95	5738791	6906372	1167582
T59	23	649	41929464	49714107	7784644
T59	24	562	9738126	16267856	6529731
T59	25	58	120798	1328127	1207330
T59	28	126	5498557	7854504	2355948
T59	30	78	4767280	6444529	1677250
T59	34	144	104113	1808915	1704803
T59	34	151	19921246	21609301	1688056
T59	36	200	9331232	12016305	2685074
T59	37	193	16517218	19174056	2656839
T77	1	84	3842554	4957252	1114699	39
T77	1	61	104735299	105879752	1144454
T77	1	142	113836841	116506483	2669643
T77	3	48	21641462	22737122	1095661
T77	4	95	6505210	7583685	1078476
T77	4	85	40190100	41400135	1210036
T77	4	170	69828850	71786654	1957805
T77	4	270	85144820	88267880	3123061
T77	5	205	86073657	88466907	2393251
T77	6	94	23477768	25334233	1856466
T77	6	84	40068693	41695441	1626749
T77	7	86	76391798	77408554	1016757
T77	8	69	72077	1329780	1257704
T77	8	112	1812249	3353321	1541073
T77	8	187	45775543	48607938	2832396
T77	9	122	13741	1852506	1838766
T77	10	56	1591925	2781254	1189330
T77	10	70	13055068	14104861	1049794
T77	11	60	404385	2020831	1616447
T77	12	95	36836201	38266765	1430565
T77	13	195	8037473	10475519	2438047
T77	15	55	10997333	12038232	1040900
T77	15	85	30969780	32091001	1121222
T77	15	90	33065861	34240454	1174594
T77	16	226	193966	4238486	4044521
T77	16	82	4436761	5856226	1419466
T77	16	77	13536256	14935281	1399026
T77	18	69	363816	1685600	1321785
T77	18	316	23627274	27931371	4304098
T77	20	56	160235	1443625	1283391
T77	23	51	103278	1159456	1056179
T77	24	94	3725334	4940727	1215394
T77	25	60	1023622	2025090	1001469
T77	25	258	2579305	6047622	3468318
T77	27	289	25751396	29734514	3983119
T77	28	105	32200160	33475362	1275203
T77	34	150	12730664	15005479	2274816
T77	36	72	14494372	16297244	1802873
T77	37	66	11346630	12489559	1142930
T98	1	87	14252712	15321883	1069172	44
T98	1	140	50068157	51764360	1696204
T98	2	148	28988970	31268788	2279819
T98	2	117	44659696	46325224	1665529
T98	4	355	43598	4937924	4894327
T98	5	115	44384520	45814109	1429590
T98	5	55	81137923	82205748	1067826
T98	6	102	5382057	6636776	1254720
T98	6	170	48833145	50847122	2013978
T98	7	53	1386171	2734753	1348583
T98	7	85	51686788	52751847	1065060
T98	8	93	5866884	7017123	1150240
T98	8	321	11862680	16550547	4687868
T98	8	157	46016435	48437247	2420813
T98	9	221	19924640	23327800	3403161
T98	10	55	1208585	2294162	1085578
T98	10	99	33223993	34481080	1257088
T98	11	104	70656826	71755881	1099056
T98	15	82	19758096	20763593	1005498
T98	15	77	39558186	40571051	1012866
T98	16	84	2210218	3463061	1252844
T98	16	90	4262367	5883956	1621590
T98	17	115	51048	1697491	1646444
T98	17	106	10386761	11792209	1405449
T98	17	63	21159371	22380786	1221416
T98	19	127	26605877	28143982	1538106
T98	20	51	1209482	2218102	1008621
T98	21	87	4846428	6058588	1212161
T98	22	96	7660709	9194886	1534178
T98	22	385	25700558	30959866	5259309
T98	24	129	7792522	9439333	1646812
T98	25	173	120798	2953758	2832961
T98	26	119	16917970	18347351	1429382
T98	26	87	34033545	35071515	1037971
T98	27	111	25127385	26688473	1561089
T98	28	81	2813042	3846248	1033207
T98	28	100	16841233	17988942	1147710
T98	28	83	21653467	22670529	1017063
T98	28	147	25569444	27556853	1987410
T98	30	150	5949791	8524368	2574578
T98	30	73	9225675	10336539	1110865
T98	31	95	2469804	3656478	1186675
T98	34	178	104113	2234957	2130845
T98	34	107	16264604	17626472	1361869
T103	1	69	2208277	3257888	1049612	29
T103	1	81	4264222	5344916	1080695
T103	1	98	24343355	25621297	1277943
T103	1	74	41525389	42702985	1177597
T103	1	68	43106325	44149741	1043417
T103	3	165	8974495	11197719	2223225
T103	3	214	11425117	14110469	2685353
T103	3	139	22609126	24738786	2129661
T103	3	96	79471589	80587319	1115731
T103	4	123	1890978	3544961	1653984
T103	5	68	56171066	57195115	1024050
T103	6	72	23547900	24927600	1379701
T103	8	219	72077	3339925	3267849
T103	10	92	3111436	4808031	1696596
T103	11	73	19326933	20534589	1207657
T103	11	75	36440720	37688786	1248067
T103	11	123	42162357	43742625	1580269
T103	11	316	51997328	56762998	4765671
T103	12	99	53418191	54637307	1219117
T103	15	86	2310422	4242204	1931783
T103	15	162	40706229	42828303	2122075
T103	16	72	7993190	9066562	1073373
T103	18	81	24138221	25381455	1243235
T103	20	77	7222537	8249145	1026609
T103	22	94	29225290	30900629	1675340
T103	24	97	309822	1824057	1514236
T103	29	105	10058428	11339351	1280924
T103	30	63	1366	1131225	1129860
T103	31	86	9567	1038580	1029014
T105	1	93	58767506	59960193	1192688	38
T105	1	163	91341034	93561590	2220557
T105	1	82	111224824	112614383	1389560
T105	1	70	114208874	115286641	1077768
T105	1	51	115743999	116831647	1087649
T105	2	59	663096	1717905	1054810
T105	2	124	7463180	8906685	1443506
T105	2	71	46070897	47243132	1172236
T105	2	76	61673680	62728718	1055039
T105	3	93	3014359	4441726	1427368
T105	5	89	238081	1650526	1412446
T105	5	175	43934977	46038671	2103695
T105	7	180	416	3070692	3070277
T105	8	87	72077	1578596	1506520
T105	8	110	1589632	2972523	1382892
T105	8	292	34419251	38611281	4192031
T105	10	92	44646608	45754269	1107662
T105	12	186	36836201	39430647	2594447
T105	12	142	39904903	41855318	1950416
T105	13	278	2333650	5991075	3657426
T105	13	63	37930966	38941931	1010966
T105	15	77	14363055	15567517	1204463
T105	16	61	193966	1861171	1667206
T105	18	96	573925	2289442	1715518
T105	18	81	3251522	4735691	1484170
T105	20	89	38158428	39525090	1366663
T105	21	420	31624	6793487	6761864
T105	21	55	29988758	31018120	1029363
T105	25	58	120798	1328127	1207330
T105	27	79	18167	1206589	1188423
T105	27	125	6605208	8205543	1600336
T105	27	85	15140306	16344940	1204635
T105	31	86	9567	1038580	1029014
T105	31	86	2705021	3774942	1069922
T105	34	116	624977	2010654	1385678
T105	35	176	10125911	12159132	2033222
T105	35	197	21193770	23588805	2395036
T105	36	117	9226	1741156	1731931
T107	1	1224	89183331	107986165	18802835	40
T107	1	838	108055370	120872832	12817463
T107	2	52	6010721	7354710	1343990
T107	2	129	33106665	35004460	1897796
T107	3	168	24738786	27127478	2388693
T107	3	121	60160899	61531075	1370177
T107	4	84	2377011	3495981	1118971
T107	4	67	40008384	41008993	1000610
T107	5	178	238081	2738496	2500416
T107	5	98	34477318	35766270	1288953
T107	6	73	39539259	41076928	1537670
T107	6	71	42392702	43425547	1032846
T107	7	69	416	1043432	1043017
T107	7	173	52983039	55272157	2289119
T107	7	92	76372833	77450547	1077715
T107	8	646	48040642	57510711	9470070
T107	10	51	51263	1322770	1271508
T107	11	54	521813	2020831	1499019
T107	11	57	53398457	54416483	1018027
T107	13	129	36476863	38523246	2046384
T107	14	96	16272804	17476781	1203978
T107	14	89	54488304	55748033	1259730
T107	15	88	1043478	3294848	2251371
T107	16	100	2142511	3632943	1490433
T107	16	57	6448004	7511448	1063445
T107	17	54	21159371	22252545	1093175
T107	18	68	52029	1221882	1169854
T107	18	67	4081042	5233963	1152922
T107	18	78	11242783	12352902	1110120
T107	18	76	24948308	26114903	1166596
T107	18	77	42669286	43773287	1104002
T107	20	227	361127	3987130	3626004
T107	22	312	1771368	5972072	4200705
T107	22	89	8076761	9406556	1329796
T107	23	955	7419	12944161	12936743
T107	25	173	120798	2953758	2832961
T107	27	122	878905	2361732	1482828
T107	30	96	27952131	29229685	1277555
T107	34	118	104113	1441518	1337406
T107	38	355	12607158	16683836	4076679
T114	1	91	1873919	3166250	1292332	41
T114	1	79	79092457	80320742	1228286
T114	1	99	99585341	101214476	1629136
T114	1	86	113956585	115288191	1331607
T114	2	63	30687	1371790	1341104
T114	3	131	249	2018191	2017943
T114	4	221	2339079	5253737	2914659
T114	4	104	17258269	18566126	1307858
T114	6	88	3098623	4182673	1084051
T114	7	77	218599	1307658	1089060
T114	7	83	4773061	5886738	1113678
T114	7	211	30439076	33178957	2739882
T114	8	74	8387845	9429643	1041799
T114	8	130	22511994	24319989	1807996
T114	8	98	33541787	34921647	1379861
T114	9	68	20845489	21874105	1028617
T114	11	56	2405120	3479880	1074761
T114	13	101	34968324	36230652	1262329
T114	14	89	126938	2315910	2188973
T114	14	119	2899091	4367467	1468377
T114	14	75	10535911	11637888	1101978
T114	15	183	13092494	15802192	2709699
T114	15	54	38337534	39409446	1071913
T114	15	392	39796694	44923477	5126784
T114	15	88	45710202	46798690	1088489
T114	16	72	2802958	3839249	1036292
T114	18	147	2289442	4743630	2454189
T114	18	149	36572969	38383741	1810773
T114	19	103	6146599	7487737	1341139
T114	20	187	6889	3366957	3360069
T114	20	95	38158428	39587848	1429421
T114	20	65	48848976	49911455	1062480
T114	20	135	50394454	52107502	1713049
T114	21	204	43931116	46495994	2564879
T114	22	136	1415999	3198463	1782465
T114	22	94	5279369	6645259	1365891
T114	24	79	49246	1191232	1141987
T114	25	52	165343	1274963	1109621
T114	28	66	3442451	4459772	1017322
T114	31	86	9567	1038580	1029014
T114	33	179	17118721	19397525	2278805
T118	1	216	80040	3148292	3068253	38
T118	1	105	79365647	81057038	1691392
T118	3	65	3263283	4276097	1012815
T118	3	160	60525045	62597363	2072319
T118	3	96	65434574	66587473	1152900
T118	3	152	79584774	81522463	1937690
T118	5	87	3435591	4513460	1077870
T118	5	790	67314644	77519117	10204474
T118	6	165	2910565	5046478	2135914
T118	6	69	23554387	24893954	1339568
T118	7	53	24356736	25380671	1023936
T118	7	173	35154028	37513102	2359075
T118	8	96	72077	1675719	1603643
T118	10	88	15175883	16915046	1739164
T118	11	131	36396677	38442584	2045908
T118	11	89	56801870	57942538	1140669
T118	11	88	58488487	59571190	1082704
T118	14	1527	31585734	51391993	19806260
T118	15	93	949187	3294848	2345662
T118	15	62	16849368	17915291	1065924
T118	16	103	2142511	3664912	1522402
T118	16	99	4266126	6086164	1820039
T118	16	156	20359472	22584694	2225223
T118	18	54	474255	1560682	1086428
T118	18	80	3381460	4881180	1499721
T118	19	58	19376467	20482625	1106159
T118	19	132	37061778	38905954	1844177
T118	20	705	6889	10165314	10158426
T118	20	139	12504630	14306695	1802066
T118	22	92	2029245	3198463	1169219
T118	22	85	4847958	6124605	1276648
T118	24	102	291964	1872515	1580552
T118	24	102	2616379	4130294	1513916
T118	25	102	120798	2037331	1916534
T118	25	136	38648106	40299762	1651657
T118	29	70	40652053	41658565	1006513
T118	30	142	773712	2548575	1774864
T118	34	241	7981286	10697736	2716451
T130	1	216	80040	3148292	3068253	47
T130	1	342	30100223	34457383	4357161
T130	1	84	62944241	64148602	1204362
T130	1	533	76366341	83574524	7208184
T130	1	105	92269440	93668656	1399217
T130	1	230	105754024	109551082	3797059
T130	2	112	29628960	31298633	1669674
T130	5	267	28264165	31572552	3308388
T130	5	63	38980087	40019966	1039880
T130	5	84	61327732	62581852	1254121
T130	5	80	78126337	79429275	1302939
T130	5	92	80772178	82403796	1631619
T130	6	224	38137954	41885182	3747229
T130	7	516	416	7332835	7332420
T130	9	51	35326966	36344627	1017662
T130	9	840	46690221	56954836	10264616
T130	10	132	11808058	13538512	1730455
T130	11	79	42669763	43679160	1009398
T130	12	116	37217252	38875521	1658270
T130	12	91	42940595	44273386	1332792
T130	12	1144	53988054	68664858	14676805
T130	13	128	36313997	38460273	2146277
T130	14	153	2899091	4802551	1903461
T130	15	71	4401314	5655727	1254414
T130	15	111	19741423	21142462	1401040
T130	15	129	59786116	61373132	1587017
T130	17	102	290187	1749048	1458862
T130	18	75	3407380	4795162	1387783
T130	18	318	22767232	27073074	4305843
T130	19	137	30555328	31970774	1415447
T130	20	122	160235	2599705	2439471
T130	20	1912	30131436	56430953	26299518
T130	21	99	31624	2171337	2139714
T130	21	93	3480997	4723703	1242707
T130	21	371	22821998	27969624	5147627
T130	21	707	28001896	37639757	9637862
T130	21	799	37652669	47651179	9998511
T130	22	96	1683950	2904155	1220206
T130	23	54	150597	1220123	1069527
T130	23	66	34129413	35141923	1012511
T130	24	88	291964	1646574	1354611
T130	27	660	37162717	45785471	8622755
T130	28	902	33719	13353679	13319961
T130	33	81	12026723	13102247	1075525
T130	33	203	20132116	22764050	2631935
T130	34	91	4546460	5714059	1167600
T130	37	515	19504410	26018440	6514031
T142	1	89	92398875	93561590	1162716	40
T142	1	110	114202166	116191218	1989053
T142	3	164	60160899	62198995	2038097
T142	4	1595	43598	21539534	21495937
T142	5	166	55534311	57958939	2424629
T142	5	271	58164243	61536274	3372032
T142	5	354	66596250	71160230	4563981
T142	6	114	25042935	26665055	1622121
T142	6	120	36566348	38330228	1763881
T142	7	195	416	3281107	3280692
T142	7	85	53751924	54762138	1010215
T142	7	91	57919554	58962020	1042467
T142	7	92	76372833	77450547	1077715
T142	9	357	9026363	14147542	5121180
T142	9	238	18209582	21874105	3664524
T142	10	159	2414227	5457076	3042850
T142	10	55	15511872	16872168	1360297
T142	12	111	26991835	28559809	1567975
T142	13	115	46448743	47826677	1377935
T142	14	120	59532791	60959782	1426992
T142	15	1925	34213053	59808104	25595052
T142	16	50	9193916	10230350	1036435
T142	17	76	18578796	19692481	1113686
T142	18	72	295587	1621336	1325750
T142	18	166	2017552	4837968	2820417
T142	18	80	14814572	15850802	1036231
T142	18	77	42669286	43773287	1104002
T142	19	137	30555328	31970774	1415447
T142	20	163	37739198	40201389	2462192
T142	20	73	40596243	41956846	1360604
T142	20	150	56123289	58114749	1991461
T142	21	162	2986757	5193134	2206378
T142	23	113	1544849	3231863	1687015
T142	24	102	49246	1646574	1597329
T142	24	252	30853124	34297133	3444010
T142	25	120	1306962	2974810	1667849
T142	31	78	5683487	6717305	1033819
T142	32	323	33731053	38745890	5014838
T142	36	135	26265059	27831875	1566817
T142	38	485	15828418	21337092	5508675
T164	1	87	15167464	16175817	1008354	41
T164	1	176	91705534	94176187	2470654
T164	2	68	50549199	51573866	1024668
T164	2	61	57227400	58617482	1390083
T164	3	78	734433	1809453	1075021
T164	5	103	4479072	5774951	1295880
T164	6	87	726854	2164942	1438089
T164	6	69	23554387	24893954	1339568
T164	7	304	4340035	8073316	3733282
T164	8	67	72077	1305908	1233832
T164	8	71	10184396	11289491	1105096
T164	8	77	19242925	20261825	1018901
T164	9	308	9026363	13474456	4448094
T164	9	155	14778483	16990100	2211618
T164	9	539	51278155	58200341	6922187
T164	12	116	37217252	38875521	1658270
T164	14	92	46484	2354354	2307871
T164	15	70	11022374	12233619	1211246
T164	15	698	25065940	34270010	9204071
T164	16	124	975932	3475064	2499133
T164	16	87	4266126	5849989	1583864
T164	16	67	8150490	9229062	1078573
T164	17	114	3000142	4231494	1231353
T164	17	351	17337407	22366231	5028825
T164	18	113	299686	2245997	1946312
T164	18	57	3319077	4393071	1073995
T164	19	156	51199784	53038652	1838869
T164	21	134	1915817	4024021	2108205
T164	21	73	5120486	6199515	1079030
T164	22	83	108262	1126805	1018544
T164	22	155	1140100	3198463	2058364
T164	22	144	6098958	8109986	2011029
T164	22	88	9371762	10507394	1135633
T164	22	130	10819624	12751402	1931779
T164	22	171	17569782	19859889	2290108
T164	23	77	20022644	21137753	1115110
T164	24	1263	49246	16232318	16183073
T164	25	86	6730617	7906397	1175781
T164	34	160	104113	2003315	1899203
T164	34	118	12804993	14776680	1971688
T164	38	156	13478730	15242498	1763769
T173	1	89	2067225	3374684	1307460	37
T173	1	84	3857387	4973985	1116599
T173	1	124	27159789	28781232	1621444
T173	1	271	98615495	103159172	4543678
T173	1	68	114239291	115286641	1047351
T173	4	130	17139219	18842880	1703662
T173	4	414	46831284	52314835	5483552
T173	5	118	2079220	3352241	1273022
T173	7	80	55675148	56882467	1207320
T173	8	137	40313830	42425363	2111534
T173	10	55	51263	1369796	1318534
T173	10	82	14689687	15748651	1058965
T173	10	74	40273676	41274816	1001141
T173	11	96	896102	2933845	2037744
T173	11	56	51295784	52306449	1010666
T173	12	87	41006988	42179896	1172909
T173	13	111	977492	2455419	1477928
T173	13	100	3200697	4476912	1276216
T173	13	171	19475658	21356451	1880794
T173	14	82	48711818	49857638	1145821
T173	15	59	5033783	6089403	1055621
T173	16	774	12073511	22497610	10424100
T173	17	115	2055142	3392333	1337192
T173	17	88	60487010	61974614	1487605
T173	18	71	573925	1932347	1358423
T173	18	410	36248254	42277609	6029356
T173	19	75	37594999	38700620	1105622
T173	20	628	6889	9180848	9173960
T173	20	107	12689003	14108943	1419941
T173	20	83	14364370	15507846	1143477
T173	22	115	1733892	3198463	1464572
T173	23	55	7419	1159456	1152038
T173	23	71	29346953	30374274	1027322
T173	26	49	24697744	27112685	2414942
T173	28	95	8015789	9503233	1487445
T173	30	126	892058	2446457	1554400
T173	34	593	104113	7444363	7340251
T175	1	134	1916583	3962719	2046137	37
T175	1	63	113898124	114959115	1060992
T175	3	107	19138762	20495649	1356888
T175	4	85	39159873	40480878	1321006
T175	5	119	1913862	3244509	1330648
T175	6	84	2843031	3861436	1018406
T175	6	109	5333168	6664448	1331281
T175	6	103	38655424	40186396	1530973
T175	7	86	2876080	3926475	1050396
T175	9	394	27856548	32938185	5081638
T175	9	64	34045100	35145445	1100346
T175	9	970	37430199	50495786	13065588
T175	10	90	12624108	14025668	1401561
T175	11	75	56286493	57313086	1026594
T175	12	67	25165731	26178149	1012419
T175	13	95	29693579	30801447	1107869
T175	13	101	34759772	36023754	1263983
T175	13	66	37281740	38341800	1060061
T175	15	52	8834322	9838860	1004539
T175	15	80	10907663	12211690	1304028
T175	15	124	21193950	22653962	1460013
T175	16	48	1011447	2409271	1397825
T175	17	88	61268965	62669520	1400556
T175	18	150	3319077	5744864	2425788
T175	19	76	11653510	12953579	1300070
T175	20	58	542011	1754006	1211996
T175	20	91	37739198	38991129	1251932
T175	20	84	50826107	51874811	1048705
T175	21	74	27008890	28207799	1198910
T175	22	86	51901727	53049924	1148198
T175	24	150	1922763	4154890	2232128
T175	25	80	25060007	26146377	1086371
T175	28	198	6066081	9425926	3359846
T175	29	177	21728221	23888716	2160496
T175	30	66	1366	1176413	1175048
T175	36	106	18666539	19903993	1237455
T175	37	57	11346630	12359743	1013114
T176	1	117	33211757	34617712	1405956	48
T176	2	163	39173183	41306542	2133360
T176	2	459	74577061	80136986	5559926
T176	4	67	40008384	41008993	1000610
T176	5	168	46798264	48924343	2126080
T176	5	62	54414599	55425543	1010945
T176	6	181	6744540	8863256	2118717
T176	6	378	21631887	27229907	5598021
T176	6	70	37041163	38068026	1026864
T176	7	80	218599	1351158	1132560
T176	7	154	4691033	6694892	2003860
T176	8	812	72077	11650330	11578254
T176	8	325	35489917	40180195	4690279
T176	8	193	49871785	52755087	2883303
T176	8	972	59059375	73516410	14457036
T176	9	476	13741	8002088	7988348
T176	9	177	14549036	17001866	2452831
T176	9	132	35156895	37430199	2273305
T176	10	104	12375827	13963956	1588130
T176	10	118	40180145	41829074	1648930
T176	11	550	47952	13157011	13109060
T176	11	100	22542975	24166750	1623776
T176	11	284	36943294	41282441	4339148
T176	12	108	6223100	7743647	1520548
T176	13	101	7631830	8934638	1302809
T176	13	83	14286871	15300243	1013373
T176	13	100	57146276	58418835	1272560
T176	14	68	6639846	7706669	1066824
T176	14	115	32965648	34786134	1820487
T176	15	58	1686647	3175150	1488504
T176	16	75	193966	2100897	1906932
T176	17	107	24708439	26161420	1452982
T176	18	77	24932126	26114903	1182778
T176	18	157	38294455	40428720	2134266
T176	20	227	361127	3987130	3626004
T176	21	102	1779211	3480997	1701787
T176	21	114	49492628	50741188	1248561
T176	22	92	1875307	2995921	1120615
T176	23	59	7419	1220123	1212705
T176	23	501	46058010	52291577	6233568
T176	24	120	6592933	8102509	1509577
T176	28	128	29790099	31275864	1485766
T176	29	1638	19518218	41841565	22323348
T176	31	85	2582803	3656478	1073676
T176	34	104	104113	1281653	1177541
T176	34	91	1290429	2462119	1171691
T176	35	187	14001641	16312416	2310776
T176	36	195	24745581	27076620	2331040
T177	1	83	41663878	43038874	1374997	47
T177	1	71	69317885	70437950	1120066
T177	1	203	82978819	85556437	2577619
T177	1	372	86949963	91523631	4573669
T177	3	160	14374192	16301008	1926817
T177	3	115	16633688	18075113	1441426
T177	4	283	8341035	11906819	3565785
T177	4	92	39213442	40601683	1388242
T177	4	118	59897153	61599608	1702456
T177	4	76	65901871	66976779	1074909
T177	5	100	111100	1686670	1575571
T177	5	103	2115656	3244509	1128854
T177	5	71	49262698	50277292	1014595
T177	6	62	23173373	24378769	1205397
T177	6	180	32498629	34683735	2185107
T177	7	75	36919415	38207283	1287869
T177	7	87	41656942	43023134	1366193
T177	9	99	2435994	4141856	1705863
T177	9	252	18562412	22322028	3759617
T177	10	50	1380243	2414227	1033985
T177	11	493	30810195	38215810	7405616
T177	14	59	5328659	6554279	1225621
T177	14	97	6739785	8202967	1463183
T177	14	87	17592339	18688719	1096381
T177	15	84	40933687	42121707	1188021
T177	16	87	4183881	5642531	1458651
T177	18	91	2339372	3832837	1493466
T177	18	57	18251350	19484762	1233413
T177	18	231	50094039	52881624	2787586
T177	18	102	54166990	55353070	1186081
T177	19	87	5321197	6553427	1232231
T177	20	95	47760370	49199764	1439395
T177	21	69	1269088	2507311	1238224
T177	21	103	26699821	28279591	1579771
T177	22	166	2029245	4193846	2164602
T177	22	120	18609713	20255582	1645870
T177	24	79	3886215	4940727	1054513
T177	25	69	120798	1538793	1417996
T177	25	188	2259083	4775971	2516889
T177	25	133	17757908	19617097	1859190
T177	27	110	40730750	42003916	1273167
T177	28	93	26942705	28143043	1200339
T177	30	71	4397160	5536978	1139819
T177	30	59	6234572	7523673	1289102
T177	31	85	9567	1027672	1018106
T177	36	155	8092356	9998733	1906378
T177	36	136	17897845	19540197	1642353
T64	1	86	41908801	43338121	1429321	27
T64	1	120	47674846	49115560	1440715
T64	1	69	114383116	115563211	1180096
T64	2	83	50560752	51792741	1231990
T64	3	118	30838339	33312737	2474399
T64	3	89	35333026	36927643	1594618
T64	6	67	1280442	2326443	1046002
T64	6	69	40104594	41516709	1412116
T64	8	80	6851568	8101619	1250052
T64	8	76	14068350	15309087	1240738
T64	10	54	15319361	16386655	1067295
T64	10	60	22958819	24005297	1046479
T64	11	71	47952	2043824	1995873
T64	13	94	2885997	4127127	1241131
T64	15	277	213416	6100529	5887114
T64	15	55	8834322	9917365	1083044
T64	15	70	11077759	12289649	1211891
T64	15	94	33047381	34270010	1222630
T64	16	67	3781764	4798578	1016815
T64	19	66	763376	1767978	1004603
T64	19	101	4087728	5338737	1251010
T64	21	90	1269088	2881276	1612189
T64	21	97	29424024	31018120	1594097
T64	22	104	1675801	2980872	1305072
T64	24	96	5961940	7063866	1101927
T64	26	80	5620811	6679264	1058454
T64	26	247	35640906	38345855	2704950
T70	1	86	83678243	84810122	1131880	24
T70	3	57	32390091	33417048	1026958
T70	3	84	81373032	82491294	1118263
T70	4	79	582971	1748683	1165713
T70	5	91	45232936	46275581	1042646
T70	5	142	61843296	63728735	1885440
T70	5	135	63966665	65663421	1696757
T70	6	65	23393330	24595418	1202089
T70	9	163	13741	2527328	2513588
T70	9	124	26538011	28014518	1476508
T70	9	254	30030695	33550564	3519870
T70	10	132	23734500	25612255	1877756
T70	11	82	37047990	38423215	1375226
T70	13	600	2333650	9946830	7613181
T70	15	64	9390291	10740492	1350202
T70	15	66	38218390	39433333	1214944
T70	17	221	10602882	13282961	2680080
T70	18	72	295587	1621336	1325750
T70	18	166	2017552	4837968	2820417
T70	19	101	18875993	20562061	1686069
T70	20	342	24154391	28716786	4562396
T70	23	110	1929973	3430396	1500424
T70	25	56	165343	1328127	1162785
T70	25	88	5651524	7011305	1359782
T81	1	132	10408315	13331028	2922714	56
T81	1	614	20259753	28233414	7973662
T81	1	116	33841138	35238290	1397153
T81	1	63	109127423	110272191	1144769
T81	1	66	113898124	115007981	1109858
T81	2	70	69486839	70566610	1079772
T81	2	304	76717895	80301569	3583675
T81	4	80	40202066	41329179	1127114
T81	4	144	72330521	74104237	1773717
T81	5	101	1928291	3030451	1102161
T81	5	103	48943160	50394030	1450871
T81	5	161	62733999	64825374	2091376
T81	5	92	76315842	77777805	1461964
T81	6	330	54586091	58799769	4213679
T81	6	140	65870908	67569529	1698622
T81	6	429	68336532	73750555	5414024
T81	8	63	72077	1230464	1158388
T81	9	100	32542006	33975627	1433622
T81	10	50	1380243	2414227	1033985
T81	10	98	28653645	29884185	1230541
T81	10	165	33387818	35456648	2068831
T81	10	106	50441288	51793999	1352712
T81	11	447	64906285	70555288	5649004
T81	12	137	2567149	4393386	1826238
T81	15	85	213416	2310422	2097007
T81	15	171	28824890	31082673	2257784
T81	15	131	56494376	58202365	1707990
T81	16	84	2210218	3463061	1252844
T81	16	58	4936422	6002393	1065972
T81	16	1121	31136359	45535967	14399609
T81	17	60	21148232	22307378	1159147
T81	17	1677	24623945	46275943	21651999
T81	18	66	4081042	5224417	1143376
T81	18	71	11427231	12443573	1016343
T81	18	90	35416737	36466797	1050061
T81	21	579	10506093	17893391	7387299
T81	21	128	24878074	26699821	1821748
T81	21	92	28288672	29575997	1287326
T81	21	184	41647823	43721619	2073797
T81	22	601	14295159	22204906	7909748
T81	23	716	31921259	41392932	9471674
T81	24	92	3725334	4914454	1189121
T81	25	52	120798	1230408	1109611
T81	25	106	21075733	22540973	1465241
T81	26	141	16230062	18049378	1819317
T81	27	175	12193294	14404639	2211346
T81	28	324	33719	4721802	4688084
T81	29	93	17239470	18397158	1157689
T81	32	92	6849923	8014771	1164849
T81	33	495	624	7006046	7005423
T81	33	328	15532954	19545127	4012174
T81	34	88	104113	1133145	1029033
T81	34	247	39165904	42089769	2923866
T81	35	162	15530418	17486142	1955725
T81	36	52	12980143	14410773	1430631
T81	37	57	11346630	12359743	1013114
T84	1	1535	80040	21759367	21679328	61
T84	1	114	50456782	51818247	1361466
T84	1	106	66723686	68109750	1386065
T84	2	96	18754466	19976526	1222061
T84	2	88	29034716	30360454	1325739
T84	2	79	48272665	49284224	1011560
T84	4	553	33285881	40777788	7491908
T84	5	159	38481974	40677402	2195429
T84	5	163	48262520	50433172	2170653
T84	5	76	63491491	64552850	1061360
T84	5	1710	65247120	88466907	23219788
T84	6	122	48930	2326443	2277514
T84	6	104	2754103	3996751	1242649
T84	6	90	23532436	25315244	1782809
T84	6	136	31236231	32794147	1557917
T84	6	102	37153914	38741243	1587330
T84	6	69	39001830	40003808	1001979
T84	6	2227	48030050	76383671	28353622
T84	9	77	13565242	14652845	1087604
T84	9	81	19408743	20676785	1268043
T84	9	115	20842436	22551703	1709268
T84	9	85	23527917	24794930	1267014
T84	9	102	26546467	27838940	1292474
T84	10	60	15769324	17164150	1394827
T84	11	72	47952	2162990	2115039
T84	11	85	56801870	57896648	1094779
T84	12	214	35804780	38875521	3070742
T84	12	87	71375688	72480470	1104783
T84	13	80	25829840	27093126	1263287
T84	14	64	884155	2484501	1600347
T84	14	195	36771013	39121130	2350118
T84	15	62	495776	2151715	1655940
T84	15	49	2310422	3387819	1077398
T84	15	115	10704019	12418596	1714578
T84	15	88	35663314	36924945	1261632
T84	15	269	44413780	47864799	3451020
T84	15	74	48397572	49421719	1024148
T84	16	92	2142511	3496662	1354152
T84	16	89	4266126	5883956	1617831
T84	16	51	9833920	11083217	1249298
T84	16	86	12559280	14113359	1554080
T84	17	155	3815604	5721403	1905800
T84	17	91	9324431	10336821	1012391
T84	17	163	40507870	42482935	1975066
T84	18	56	484185	1602190	1118006
T84	18	63	3177854	4393071	1215218
T84	18	76	24948308	26114903	1166596
T84	20	69	1209482	2483846	1274365
T84	20	100	10658022	11955307	1297286
T84	20	99	41129614	42639335	1509722
T84	22	140	1140100	2995921	1855822
T84	25	52	120798	1230408	1109611
T84	25	213	2579305	5496115	2916811
T84	26	108	36005300	37125479	1120180
T84	27	240	9363932	12207987	2844056
T84	27	2043	18605695	45785471	27179777
T84	33	899	1307086	13110817	11803732
T84	33	88	15532954	16578481	1045528
T84	34	107	104113	1312928	1208816
T84	34	66	11488893	12644403	1155511
T84	37	90	64315	1414816	1350502
T85	1	95	1873919	3257888	1383970	60
T85	1	250	26055085	29233497	3178413
T85	1	99	91891220	93102418	1211199
T85	2	110	30687	2042743	2012057
T85	2	297	9916875	14500594	4583720
T85	2	951	14512068	28085721	13573654
T85	2	91	54084539	55224019	1139481
T85	3	74	34962651	36186805	1224155
T85	4	127	11925922	13576114	1650193
T85	5	82	30988148	32014424	1026277
T85	5	124	82502308	84054529	1552222
T85	6	501	71317315	77570611	6253297
T85	7	1124	66802311	80858461	14056151
T85	8	84	1675719	2770171	1094453
T85	8	62	40526579	41635950	1109372
T85	9	372	20845489	26430650	5585162
T85	10	50	1392626	2426622	1033997
T85	10	136	50078902	51834749	1755848
T85	11	794	14340795	25396155	11055361
T85	11	58	51295784	52339621	1043838
T85	11	176	64432875	66521858	2088984
T85	12	103	3022017	4393386	1371370
T85	13	495	56951216	63115453	6164238
T85	15	160	36218041	38481144	2263104
T85	15	240	51490726	54353021	2862296
T85	16	101	2142511	3634009	1491499
T85	16	84	3789016	5108094	1319079
T85	16	167	27755075	29719536	1964462
T85	16	510	36131733	42714169	6582437
T85	17	115	51048	1697491	1646444
T85	17	134	2183112	3680442	1497331
T85	17	81	16365615	17456990	1091376
T85	17	114	23586581	24868591	1282011
T85	17	229	32351553	35078544	2726992
T85	18	64	1272707	2289442	1016736
T85	18	70	3969492	5224417	1254926
T85	18	388	8430999	13746290	5315292
T85	18	342	48687365	52846256	4158892
T85	19	75	613374	1767978	1154605
T85	20	73	2325160	3366957	1041798
T85	20	84	38158428	39415724	1257297
T85	21	388	21949186	27366632	5417447
T85	21	214	31151055	33828382	2677328
T85	22	470	48264967	54255414	5990448
T85	23	53	361044	1386510	1025467
T85	23	110	38264328	39640941	1376614
T85	24	123	49246	1956406	1907161
T85	24	202	44769267	47071702	2302436
T85	25	58	120798	1328127	1207330
T85	25	117	2579305	4158051	1578747
T85	25	141	7011305	8786911	1775607
T85	26	50	24588438	26861585	2273148
T85	27	385	24851726	30189288	5337563
T85	30	142	1366	2093592	2092227
T85	30	197	2171362	4856313	2684952
T85	34	88	104113	1133145	1029033
T85	34	524	35837285	42089769	6252485
T85	35	145	22715202	24543110	1827909
T85	36	264	22413446	25593114	3179669
T85	37	342	64315	4835479	4771165
T86	1	80	1916583	3041620	1125038	76
T86	1	1620	33726178	54566285	20840108
T86	1	106	66723686	68109750	1386065
T86	1	1627	94459949	120546486	26086538
T86	2	166	29034716	31542239	2507524
T86	2	49	35917152	36943327	1026176
T86	2	80	69341762	70566610	1224849
T86	3	133	58500512	60058912	1558401
T86	3	304	68047616	71730519	3682904
T86	4	642	43598	8261659	8218062
T86	4	607	8341035	16581675	8240641
T86	4	707	16603731	26635624	10031894
T86	4	189	38048522	40582329	2533808
T86	5	661	28264165	36966356	8702192
T86	6	75	48930	1546080	1497151
T86	6	108	8661011	9992953	1331943
T86	6	116	12983758	14670334	1686577
T86	6	90	23532436	25315244	1782809
T86	6	136	31236231	32794147	1557917
T86	6	102	37153914	38741243	1587330
T86	6	69	39001830	40003808	1001979
T86	7	105	22571106	23949112	1378007
T86	7	540	44282177	51096308	6814132
T86	8	3611	72077	52018288	51946212
T86	8	65	52157808	53278688	1120881
T86	9	308	9026363	13474456	4448094
T86	9	155	14778483	16990100	2211618
T86	9	78	17853212	19267017	1413806
T86	10	500	51263	9400597	9349335
T86	11	82	26167727	27473255	1305529
T86	11	712	62539355	71215715	8676361
T86	12	103	3022017	4393386	1371370
T86	12	1523	50436949	69914660	19477712
T86	13	104	8377328	9690124	1312797
T86	14	3265	46484	44999662	44953179
T86	15	94	33047381	34270010	1222630
T86	16	2789	11499621	47991080	36491460
T86	17	115	51048	1697491	1646444
T86	17	134	2183112	3680442	1497331
T86	17	2127	14758141	42482935	27724795
T86	17	294	53436671	57358922	3922252
T86	18	52	551715	1602190	1050476
T86	18	121	29873380	31326829	1453450
T86	19	97	4990970	6360267	1369298
T86	19	138	52086313	53735656	1649344
T86	20	496	6889	7384162	7377274
T86	20	73	37891000	38902553	1011554
T86	22	1004	108262	13886053	13777792
T86	22	225	22174283	25178717	3004435
T86	22	237	48841950	51733768	2891819
T86	22	810	51804702	61382644	9577943
T86	23	238	4521793	7549814	3028022
T86	23	103	16694231	17955867	1261637
T86	24	802	49246	10903318	10854073
T86	24	1949	10975817	35384547	24408731
T86	25	58	120798	1328127	1207330
T86	25	213	2579305	5496115	2916811
T86	25	883	35575994	46056167	10480174
T86	26	148	7497278	9744694	2247417
T86	26	901	14203495	27857699	13654205
T86	27	81	5287718	6577033	1289316
T86	27	1821	21622323	45785471	24163149
T86	28	341	33719	5000573	4966855
T86	28	147	13439869	15482731	2042863
T86	29	198	38316932	41615063	3298132
T86	30	94	951744	2108691	1156948
T86	31	918	9567	12245200	12235634
T86	31	69	12919759	13944155	1024397
T86	33	134	3057983	5051574	1993592
T86	34	796	104113	9805635	9701523
T86	34	83	11488893	12869584	1380692
T86	34	279	35859049	39200689	3341641
T86	35	60	82483	1085776	1003294
T86	35	109	24747538	26506199	1758662
T86	37	2024	64315	26616105	26551791
T86	38	398	17451	5637193	5619743
T90	1	3175	46268586	89324285	43055700	73
T90	1	143	91663802	93668656	2004855
T90	1	67	110315014	111523508	1208495
T90	1	109	119568206	120890993	1322788
T90	2	98	24096937	25320094	1223158
T90	2	150	28856927	31159870	2302944
T90	2	54	35303190	36546207	1243018
T90	2	104	42878430	44641018	1762589
T90	2	81	46161102	47562163	1401062
T90	2	176	55090939	57198275	2107337
T90	3	127	4986096	6850774	1864679
T90	3	124	35889495	37816977	1927483
T90	3	962	46881338	59184338	12303001
T90	3	1033	79807510	91858198	12050689
T90	5	611	54780919	63031625	8250707
T90	6	1648	48930	21683156	21634227
T90	7	135	18770433	20602655	1832223
T90	7	168	35177831	37422054	2244224
T90	7	299	63121992	66757380	3635389
T90	9	86	19408743	20775387	1366645
T90	9	114	20845489	22551703	1706215
T90	9	92	23428506	24794930	1366425
T90	9	336	33603723	38955426	5351704
T90	9	101	48468694	49707194	1238501
T90	10	50	1720538	2781254	1060717
T90	10	52	3111436	4184361	1072926
T90	10	108	33223993	34587529	1363537
T90	11	650	11914117	20772270	8858154
T90	11	64	31787008	32979461	1192454
T90	12	239	9596483	12565430	2968948
T90	12	183	55024251	57396349	2372099
T90	14	2728	126938	38554436	38427499
T90	15	87	5145877	6526351	1380475
T90	15	399	59257266	64187680	4930415
T90	16	76	586971	2450670	1863700
T90	16	289	17151099	20398014	3246916
T90	16	67	21332502	22405486	1072985
T90	16	288	50158916	54335241	4176326
T90	16	74	58122505	59511764	1389260
T90	17	161	3815604	5789224	1973621
T90	18	63	3319077	4510422	1191346
T90	18	528	11417454	18632609	7215156
T90	19	75	12395260	13609875	1214616
T90	19	105	20917410	22380343	1462934
T90	20	67	6889	1464644	1457756
T90	22	89	8658933	9982224	1323292
T90	22	140	22288818	24124802	1835985
T90	22	252	34051260	37326817	3275558
T90	23	55	7419	1159456	1152038
T90	23	184	4521793	6906372	2384580
T90	23	159	19648744	21817679	2168936
T90	23	201	49598374	52291577	2693204
T90	24	104	49246	1674368	1625123
T90	24	100	3353728	4729504	1375777
T90	24	358	22337848	26878151	4540304
T90	25	1435	24310700	41401319	17090620
T90	26	148	7497278	9744694	2247417
T90	27	201	5333113	8184650	2851538
T90	27	160	10315241	12207987	1892747
T90	27	462	24670716	31047035	6376320
T90	27	162	31609257	33595110	1985854
T90	27	840	34497317	45785471	11288155
T90	28	113	37549195	38707362	1158168
T90	28	104	39817477	41175293	1357817
T90	30	1716	12118423	33977631	21859209
T90	31	525	9567	6717305	6707739
T90	31	167	23847695	26302038	2454344
T90	33	597	12866734	20455000	7588267
T90	34	948	22633828	34322980	11689153
T90	35	132	19953352	21367326	1413975
T90	35	95	24985336	26506199	1520864
T90	37	111	22130249	23539680	1409432
T90	38	157	2064877	4295109	2230233
T109	1	158	52762721	54617052	1854332	45
T109	1	74	114157586	115288191	1130606
T109	2	413	25110831	30725471	5614641
T109	2	120	40133336	41741925	1608590
T109	2	104	69341762	70826239	1484478
T109	2	99	71392269	72870620	1478352
T109	3	2364	27469946	59732568	32262623
T109	4	73	43598	1091483	1047886
T109	4	130	39306717	41232171	1925455
T109	5	1401	238081	18644102	18406022
T109	5	82	40843171	41848338	1005168
T109	5	88	87794125	88908300	1114176
T109	6	302	48944238	52757253	3813016
T109	6	69	61512813	62659925	1147113
T109	7	80	43353284	44466340	1113057
T109	9	425	13741	6808659	6794919
T109	9	86	19602933	20971499	1368567
T109	10	53	838253	2049302	1211050
T109	11	59	7914145	9869552	1955408
T109	11	57	51287088	52306449	1019362
T109	12	92	3397707	4696513	1298807
T109	12	89	41722880	42923439	1200560
T109	13	715	36250	9166072	9129823
T109	16	455	13154842	19114543	5959702
T109	16	788	33021445	43355439	10333995
T109	16	174	43362372	45492102	2129731
T109	18	92	299686	1942212	1642527
T109	18	148	1950425	4393071	2442647
T109	18	1637	7348908	29758141	22409234
T109	20	54	61585	1176937	1115353
T109	20	101	37800623	39151075	1350453
T109	21	1161	31624	16229150	16197527
T109	21	107	26397757	27969624	1571868
T109	22	98	1771368	2995921	1224554
T109	23	247	1779026	5268336	3489311
T109	23	95	5587979	6695034	1107056
T109	23	86	7433383	8442721	1009339
T109	23	129	23125754	24682939	1557186
T109	30	95	14640735	15857009	1216275
T109	30	221	37566443	40196606	2630164
T109	31	131	19587347	21402581	1815235
T109	32	769	73707	10331915	10258209
T109	32	139	34841640	37026977	2185338
T109	35	126	24181537	26021444	1839908
T109	37	82	24578154	25669986	1091833
T112	1	114	80040	1728485	1648446	39
T112	1	84	33008517	34019296	1010780
T112	1	139	89607274	91259033	1651760
T112	1	113	110501495	112430933	1929439
T112	2	149	29018104	31298633	2280530
T112	3	63	32028409	33226185	1197777
T112	6	75	48930	1546080	1497151
T112	6	102	37153914	38741243	1587330
T112	6	69	39001830	40003808	1001979
T112	6	176	45595573	47763497	2167925
T112	8	69	72077	1329780	1257704
T112	8	68	20715574	21804210	1088637
T112	9	69	13741	1024910	1011170
T112	9	509	9003519	16031481	7027963
T112	9	71	17934669	19267017	1332349
T112	9	166	19958093	22578462	2620370
T112	9	82	23030034	24191524	1161491
T112	10	50	1392626	2426622	1033997
T112	10	60	15794406	17193557	1399152
T112	11	83	28556238	29753843	1197606
T112	11	61	45990018	47033246	1043229
T112	12	70	24039584	25049252	1009669
T112	13	119	15782419	17218341	1435923
T112	13	157	36678258	39265295	2587038
T112	13	157	61301671	63115453	1813783
T112	15	180	4401314	7282129	2880816
T112	15	68	36976107	38012797	1036691
T112	18	70	299686	1602190	1302505
T112	18	55	3449423	4490473	1041051
T112	18	65	40133947	41726488	1592542
T112	20	646	6889	9407191	9400303
T112	21	65	20307732	21343439	1035708
T112	21	81	23578807	24592915	1014109
T112	22	454	31215798	37326817	6111020
T112	31	241	31892383	34983230	3090848
T112	32	68	36698851	37791272	1092422
T112	33	116	624	1898847	1898224
T112	34	107	104113	1312928	1208816
T112	37	93	28480699	29613282	1132584
T120	1	84	62944241	64148602	1204362	60
T120	1	272	98615495	103161217	4545723
T120	1	73	114383116	115659985	1276870
T120	2	81	34986216	36546207	1559992
T120	3	1951	249	27332502	27332254
T120	3	121	60160899	61531075	1370177
T120	4	73	43598	1091483	1047886
T120	5	161	1729469	3581436	1851968
T120	6	91	765310	2248493	1483184
T120	6	66	23393330	24607549	1214220
T120	6	166	32038620	34047178	2008559
T120	6	126	37772828	39634836	1862009
T120	6	142	42392702	44259975	1867274
T120	7	173	4450097	6694892	2244796
T120	7	1214	15407561	31837926	16430366
T120	9	168	13741	2632358	2618618
T120	9	84	19602933	20950846	1347914
T120	9	1650	37453645	59358970	21905326
T120	10	1012	40524373	54020854	13496482
T120	10	571	54032402	62009963	7977562
T120	10	266	62035765	65758509	3722745
T120	11	54	521813	2020831	1499019
T120	12	1567	48460712	68664858	20204147
T120	13	280	59861885	63115453	3253569
T120	14	72	5206987	6578543	1371557
T120	14	156	35376991	37218957	1841967
T120	15	268	52082230	55293536	3211307
T120	16	294	25279005	29317101	4038097
T120	18	72	295587	1621336	1325750
T120	18	166	2017552	4837968	2820417
T120	18	654	42221726	50035003	7813278
T120	19	102	11875	1767978	1756104
T120	19	230	4000161	6970430	2970270
T120	19	137	30555328	31970774	1415447
T120	21	211	3383055	6229165	2846111
T120	21	74	27008890	28207799	1198910
T120	23	76	19932522	21023846	1091325
T120	25	67	863981	2025090	1161110
T120	25	935	7920200	20452507	12532308
T120	25	360	20459255	24992105	4532851
T120	25	699	42878120	51628093	8749974
T120	28	127	4362740	6509316	2146577
T120	28	431	24510296	30110235	5599940
T120	28	113	30176481	31512022	1335542
T120	29	1398	13056675	31268065	18211391
T120	30	334	9108763	14102651	4993889
T120	30	696	30413200	38881271	8468072
T120	30	107	38894130	40196606	1302477
T120	31	477	16834566	23171083	6336518
T120	32	856	9415751	20539737	11123987
T120	33	166	14165311	16425242	2259932
T120	34	88	104113	1133145	1029033
T120	34	66	11488893	12644403	1155511
T120	34	494	36143321	42089769	5946449
T120	35	97	24939935	26506199	1566265
T120	36	1042	9226	15262976	15253751
T120	37	450	12692890	18574711	5881822
T120	37	483	18651199	24681471	6030273
T120	38	72	17451	1143113	1125663
T120	38	1396	1498076	18999792	17501717
T138	1	57	10508512	11884008	1375497	39
T138	1	772	38523085	48977486	10454402
T138	1	528	75010004	82864847	7854844
T138	1	437	103700648	111693152	7992505
T138	2	84	53919313	54956120	1036808
T138	3	78	734433	1809453	1075021
T138	3	91	3014359	4421330	1406972
T138	3	62	18433009	19567965	1134957
T138	3	93	61307142	62579272	1272131
T138	4	1450	43598	19344592	19300995
T138	4	130	39306717	41232171	1925455
T138	5	118	2079220	3352241	1273022
T138	5	90	64345274	65482718	1137445
T138	9	51	35326966	36344627	1017662
T138	10	141	3667517	6224594	2557078
T138	11	69	47952	1965227	1917276
T138	11	100	12354857	13843134	1488278
T138	11	113	36267628	38127825	1860198
T138	11	215	55164414	57975889	2811476
T138	12	92	3397707	4696513	1298807
T138	12	112	23898892	25612924	1714033
T138	15	82	5731596	6968958	1237363
T138	16	100	2142511	3632943	1490433
T138	16	57	6448004	7511448	1063445
T138	17	54	21159371	22252545	1093175
T138	18	203	1790120	5076116	3285997
T138	20	436	32023371	37861646	5838276
T138	20	75	37870959	38902553	1031595
T138	21	153	1470027	3952553	2482527
T138	22	235	826988	3907480	3080493
T138	23	250	43794601	46784556	2989956
T138	24	97	350577	1872515	1521939
T138	24	102	2616379	4130294	1513916
T138	26	135	13880805	15284611	1403807
T138	30	232	1366	3341342	3339977
T138	30	275	21193015	24439718	3246704
T138	30	156	25923867	27758584	1834718
T138	31	550	32057995	39061231	7003237
T138	34	126	40688274	42089769	1401496
T150	1	94	37745599	38834240	1088642	26
T150	3	154	33703382	35938665	2235284
T150	4	158	23758516	26005138	2246623
T150	4	85	40190100	41400135	1210036
T150	5	86	293473	1686670	1393198
T150	5	119	31072997	32757328	1684332
T150	6	67	25042935	26051113	1008179
T150	6	92	38674089	40035536	1361448
T150	9	161	10096728	12413800	2317073
T150	10	55	368251	1658733	1290483
T150	12	400	33393	5364551	5331159
T150	12	67	34588382	35597916	1009535
T150	12	95	38243083	39430647	1187565
T150	18	108	52029	1932347	1880319
T150	19	91	1450154	2882867	1432714
T150	19	85	26384301	27433056	1048756
T150	20	75	1483027	2776615	1293589
T150	21	138	31624	2881276	2849653
T150	24	78	23024914	24217773	1192860
T150	25	67	18843844	20011107	1167264
T150	26	545	8818	6750432	6741615
T150	26	128	9727138	11194529	1467392
T150	26	161	24427755	28601927	4174173
T150	28	94	21780608	22956619	1176012
T150	30	220	314526	3422845	3108320
T150	37	78	11247582	12604456	1356875
T153	1	108	65617855	66906294	1288440	51
T153	1	68	98158289	99260444	1102156
T153	2	81	906580	2109196	1202617
T153	2	71	33755923	34901653	1145731
T153	2	86	39577969	40619449	1041481
T153	2	72	56939549	58302910	1363362
T153	2	82	59187673	60428078	1240406
T153	3	78	734433	1809453	1075021
T153	3	91	3014359	4421330	1406972
T153	3	65	18131580	19227126	1095547
T153	4	102	68448466	69598781	1150316
T153	4	165	73133684	75201562	2067879
T153	5	70	80896983	82226143	1329161
T153	6	68	23008730	24262477	1253748
T153	6	59	24552811	25619126	1066316
T153	6	119	29963125	31212649	1249525
T153	6	74	51236795	52238680	1001886
T153	8	72	72077	1381550	1309474
T153	8	406	10159070	16106285	5947216
T153	9	96	13741	1446930	1433190
T153	9	92	19531886	20971499	1439614
T153	9	77	33217015	34387959	1170945
T153	10	55	1208585	2294162	1085578
T153	10	59	3031280	4287316	1256037
T153	10	107	28798937	30197478	1398542
T153	11	66	19638675	20665537	1026863
T153	11	115	66470920	68043914	1572995
T153	12	199	5364551	7957762	2593212
T153	12	124	23731335	25612924	1881590
T153	12	252	44877132	48344085	3466954
T153	12	454	49538649	55299922	5761274
T153	12	113	59342914	60727793	1384880
T153	13	67	36476863	37489355	1012493
T153	13	214	39544040	42309443	2765404
T153	13	95	42587861	43753527	1165667
T153	14	56	1994386	3170715	1176330
T153	16	51	501714	1912472	1410759
T153	16	411	3645578	10779863	7134286
T153	17	550	47720696	54117112	6396417
T153	18	92	3177854	4921544	1743691
T153	21	69	1729904	2881276	1151373
T153	22	229	9745592	12869389	3123798
T153	23	234	1560794	4944816	3384023
T153	25	52	120798	1230408	1109611
T153	25	101	20549183	21841744	1292562
T153	25	139	24384645	26187628	1802984
T153	29	73	2862529	3988408	1125880
T153	30	77	10480175	11629063	1148889
T153	30	155	31670440	33613115	1942676
T153	33	145	3363163	5526659	2163497
T153	34	377	25990232	30506913	4516682
T155	1	140	80040	2038666	1958627	45
T155	1	85	23535172	24621078	1085907
T155	1	69	79214020	80302287	1088268
T155	1	94	99474103	101071495	1597393
T155	1	60	113956585	114995388	1038804
T155	2	75	12693301	14268130	1574830
T155	2	87	29824390	31133374	1308985
T155	3	134	37566160	39323505	1757346
T155	4	116	18827700	20795025	1967326
T155	5	159	238081	2543049	2304969
T155	6	101	5912154	7169893	1257740
T155	6	82	46684000	47735274	1051275
T155	7	91	2881189	3996805	1115617
T155	7	1361	55897066	72966512	17069447
T155	9	109	19492202	21163869	1671668
T155	10	176	51263	3954956	3903694
T155	10	69	4981978	6254561	1272584
T155	11	53	572663	2020831	1448169
T155	11	68	46303175	47604495	1301321
T155	13	466	27443334	32750308	5306975
T155	13	109	34307081	35586589	1279509
T155	13	99	56267940	57554958	1287019
T155	14	113	3333708	4781894	1448187
T155	15	104	25446838	26840670	1393833
T155	16	63	6737955	7844919	1106965
T155	16	68	8017654	9048931	1031278
T155	16	311	20830908	25116736	4285829
T155	16	270	37169069	40754389	3585321
T155	17	131	42143854	43844051	1700198
T155	18	204	913868	4393071	3479204
T155	19	68	730506	1767978	1037473
T155	19	93	3827386	4979573	1152188
T155	19	144	31786079	33519952	1733874
T155	20	111	10277204	11693040	1415837
T155	21	766	4281227	14263361	9982135
T155	21	256	29718697	33269312	3550616
T155	21	107	33281982	34562224	1280243
T155	22	204	328856	2995921	2667066
T155	22	93	17113959	18314872	1200914
T155	23	55	1432440	2471861	1039422
T155	24	80	49246	1212519	1163274
T155	24	94	32273476	33494230	1220755
T155	25	175	120798	2974810	2854013
T155	30	77	9382719	10633315	1250597
T155	37	154	9933918	12393364	2459447
T167	1	131	99564406	101753910	2189505	27
T167	2	258	30687	4200358	4169672
T167	2	1737	5965377	31284639	25319263
T167	3	78	734433	1809453	1075021
T167	4	120	22847451	24537599	1690149
T167	4	100	39670030	41232171	1562142
T167	5	76	111100	1290956	1179857
T167	5	386	61264320	66552246	5287927
T167	6	88	37018502	38330228	1311727
T167	6	121	67518196	69157306	1639111
T167	7	150	21808267	23758144	1949878
T167	7	122	28143067	29766735	1623669
T167	10	62	23241980	24365251	1123272
T167	11	77	3914062	5395952	1481891
T167	11	99	31638498	33349946	1711449
T167	12	607	33393	8049759	8016367
T167	13	83	21857759	22887866	1030108
T167	13	136	48342537	50279705	1937169
T167	14	77	5328659	6830641	1501983
T167	15	87	35909358	37147110	1237753
T167	16	79	728132	2591521	1863390
T167	18	355	23422082	28173392	4751311
T167	19	111	3111382	4737607	1626226
T167	19	203	11094743	14207865	3113123
T167	25	53	50568415	51628093	1059679
T167	31	93	9567	1136659	1127093
T167	38	99	15534208	16602947	1068740
T168	1	81	64927348	66050711	1123364	57
T168	1	79	114397712	115777305	1379594
T168	2	172	1371790	3583124	2211335
T168	2	112	22609372	24185397	1576026
T168	2	113	68032697	69625479	1592783
T168	3	63	2687810	3700505	1012696
T168	3	54	21515860	22653934	1138075
T168	4	86	9769602	10805765	1036164
T168	4	72	19616932	20795025	1178094
T168	5	100	111100	1686670	1575571
T168	5	103	2115656	3244509	1128854
T168	5	115	40647309	42100063	1452755
T168	5	116	52178511	53781762	1603252
T168	6	62	23173373	24378769	1205397
T168	6	57	24622640	25695859	1073220
T168	8	83	253614	1639245	1385632
T168	8	79	1707309	2749562	1042254
T168	8	317	61362496	65564658	4202163
T168	9	335	8387178	13605174	5217997
T168	9	147	20027968	22322028	2294061
T168	9	73	32991157	34095095	1103939
T168	9	806	44805632	54924502	10118871
T168	10	158	51263	3520075	3468813
T168	10	85	12552106	13897401	1345296
T168	10	48	16077643	17164150	1086508
T168	10	105	65135433	66327775	1192343
T168	11	77	36797932	38138516	1340585
T168	12	118	58409304	60019623	1610320
T168	12	124	63218929	64840187	1621259
T168	13	1055	43726077	57863359	14137283
T168	14	268	43670334	47026260	3355927
T168	16	70	8085057	9185674	1100618
T168	16	593	20955486	29179785	8224300
T168	17	1127	51048	14154510	14103463
T168	17	229	32351553	35078544	2726992
T168	18	52	551715	1602190	1050476
T168	18	63	3177854	4393071	1215218
T168	20	65	48848976	49911455	1062480
T168	20	135	50394454	52107502	1713049
T168	21	72	26379038	27447954	1068917
T168	21	111	45142003	46495994	1353992
T168	22	359	108262	4784462	4676201
T168	22	84	6350087	7528390	1178304
T168	22	75	11671148	12751402	1080255
T168	23	61	1432440	2548541	1116102
T168	23	1732	21186621	43603660	22417040
T168	24	67	22908179	24000666	1092488
T168	25	336	755321	5594917	4839597
T168	25	100	26125370	27367999	1242630
T168	26	1387	11601137	31691713	20090577
T168	27	123	28306443	30033889	1727447
T168	27	95	30478399	31677323	1198925
T168	28	90	8997352	10453654	1456303
T168	30	99	892058	2108691	1216634
T168	31	403	9567	5209924	5200358
T168	31	198	12887002	15703011	2816010
T168	38	263	17451	3873601	3856151
T178	1	69	2208277	3257888	1049612	47
T178	1	71	9578777	10847607	1268831
T178	1	87	79461824	80884115	1422292
T178	2	96	21956371	23054677	1098307
T178	2	92	27425277	28615029	1189753
T178	2	59	42937056	44121817	1184762
T178	2	68	46070897	47201223	1130327
T178	2	75	52354382	53406652	1052271
T178	3	93	61350775	62612807	1262033
T178	3	242	68242095	71171357	2929263
T178	4	541	20654039	27893684	7239646
T178	5	124	1729469	3168461	1438993
T178	5	163	44575736	46545989	1970254
T178	7	82	416	1205331	1204916
T178	7	111	9295746	10835866	1540121
T178	9	128	43879180	45641744	1762565
T178	9	237	55212075	58481698	3269624
T178	10	133	54240349	55983106	1742758
T178	11	67	24854959	25898514	1043556
T178	11	82	36267628	37555921	1288294
T178	12	137	2567149	4393386	1826238
T178	12	114	24136344	25871711	1735368
T178	12	87	42940595	44150067	1209473
T178	14	55	5328659	6465857	1137199
T178	15	93	949187	3294848	2345662
T178	15	77	33270057	34282373	1012317
T178	15	70	38570938	39820070	1249133
T178	16	92	2142511	3496662	1354152
T178	16	118	3839249	5728757	1889509
T178	16	65	8032424	9035783	1003360
T178	17	108	3012133	4162872	1150740
T178	17	105	9249452	10434760	1185309
T178	17	58	21148232	22284252	1136021
T178	17	156	48490560	50171633	1681074
T178	17	99	51712195	52941256	1229062
T178	19	111	3111382	4737607	1626226
T178	20	93	37609601	38902553	1292953
T178	22	1066	108262	14778182	14669921
T178	23	90	7419	1779026	1771608
T178	23	87	1801253	3094233	1292981
T178	24	62	825725	1899154	1073430
T178	25	175	120798	2974810	2854013
T178	25	66	19474269	20654422	1180154
T178	26	61	24353404	26594326	2240923
T178	28	106	13817558	15349352	1531795
T178	32	79	34675081	35801765	1126685
T178	33	86	14807190	15899832	1092643
						1699

## Sheet: Table S2
Supplementary Table S2 - Characteristics of eROHi of the Afghan Hound and the Saluki
Breed	eROHi_	Chr	nSNP	from	to	Size (kb)
Afghan Hound	1	1	52	41906759	42899055	992.296
Afghan Hound	2	6	568	2942512	10017063	7074.55
Afghan Hound	3	13	41	54404187	55119476	715.289
Afghan Hound	4	19	114	12310186	14207865	1897.68
Afghan Hound	5	22	17	2812117	2995921	183.804
Afghan Hound	6	30	32	13895473	14248310	352.837
Afghan Hound	7	30	130	16147441	17952329	1804.89
Saluki	1	1	24	42361916	43015924	654.008
Saluki	2	1	133	98615495	101088625	2473.13
Saluki	3	2	6	74893445	75036458	143.013
Saluki	4	2	2	76604966	76607789	2.823
Saluki	5	4	40	3900847	4528034	627.187
Saluki	6	6	56	2962089	3867332	905.243
Saluki	7	15	45	32048211	32799520	751.309
Saluki	8	15	11	36924945	37147110	222.165
Saluki	9	15	293	38012797	43783127	5770.33
Saluki	10	15	46	43812241	44474584	662.343
Saluki	11	15	85	48130626	49428573	1297.95
Saluki	12	15	149	49806099	52228691	2422.59
Saluki	13	15	162	55532142	58061388	2529.25
Saluki	14	22	193	908294	3516656	2608.36
Saluki	15	22	33	3603276	4082006	478.73
Saluki	16	22	26	18675051	19227532	552.481
Saluki	17	34	101	580647	2222197	1641.55

## Sheet: Table S3 
Supplementary Table S3 - Annotation of genes mapped in eROHi
Official gene name	Ensembl gene id	Entrez gene id	Description	Chromosome		from	to
ZPBP	ENSCAFP00845013086	607557	zona pellucida binding protein [Source:HGNC Symbol;Acc:HGNC:15662]	18		1431660	1519088
SPATA48	ENSCAFP00845013213	475861	spermatogenesis associated 48 [Source:HGNC Symbol;Acc:HGNC:22564]	18		1520878	1580617
VWC2	ENSCAFP00845013026	483230	von Willebrand factor C domain containing 2 [Source:HGNC Symbol;Acc:HGNC:30200]	18		1312740	1408185
KPNA3	ENSCAFP00845031663	476909	karyopherin subunit alpha 3 [Source:HGNC Symbol;Acc:HGNC:6396]	22		2007822	2100799
EBPL	ENSCAFP00845031871	476910	EBP like [Source:HGNC Symbol;HGNC:18061]	22		2106435	2173674
RCBTB1	ENSCAFP00845032133	485440	RCC1 and BTB domain containing protein 1 [Source:HGNC Symbol;Acc:HGNC:18243]	22		2173776	2222202
SETDB2	ENSCAFP00845032373	485441	PHD finger protein 11 [Source:HGNC Symbol;Acc:HGNC:17024]	22		2223344	2255408
CAB39L	ENSCAFP00845033275	485442	calcium binding protein 39 like [Source:HGNC Symbol;Acc:HGNC:20290]	22		2346006	2446273
CDADC1	ENSCAFP00845033450	476913	cytidine and dCMP deaminase domain containing 1 [Source:HGNC Symbol;Acc:HGNC:20299]	22		2408547	2480562
MLNR	ENSCAFP00845033790	608252	motilin receptor [Source:NCBI gene (formerly Entrezgene);Acc:608252]	22		2502971	2505128
FNDC3A	ENSCAFP00845033938	476914	fibronectin type III domain containing 3A [Source:HGNC Symbol;Acc:HGNC:20296]	22		2513429	2688514
CYSLTR2	ENSCAFG00845025181	485445	cysteinyl leukotriene receptor 2 [Source:HGNC Symbol;Acc:HGNC:18274]	22		2903750	2951364

## Sheet: Table S4 
Supplementary Table S4 - Functional annotation of genes mapped in eROHi
Genes	Category	ID	Term name
KPNA3	GO:BP	GO:0006606	protein import into nucleus
MLNR, CYSLTR2		GO:0007186	G protein-coupled receptor signaling pathway
ZPBP		GO:0007339	binding of sperm to zona pellucida
KPNA3		GO:0008022	protein C-terminus binding
CDADC1		GO:0008270	zinc ion binding
CDADC1		GO:0009972	cytidine deamination
VWC2		GO:0010811	positive regulation of cell-substrate adhesion
KPNA3		GO:0015031	protein transport
EBPL		GO:0016125	sterol metabolic process
CDADC1		GO:0016787	hydrolase activity
VWC2		GO:0030514	negative regulation of BMP signaling pathway
VWC2		GO:0045666	positive regulation of neuron differentiation
CYSLTR2		GO:0061737	leukotriene signaling pathway
CDADC1		GO:0070383	DNA cytosine deamination
ZPBP	GO:CC	GO:0005576	extracellular region
VWC2		GO:0005604	basement membrane
VWC2		GO:0005614	interstitial matrix
VWC2		GO:0005615	extracellular space
CDADC1		GO:0005634	nucleus
SETDB2		GO:0005654	nucleoplasm
KPNA3, RCBTB1, CDADC1		GO:0005737	cytoplasm
MLNR		GO:0005829	cytosol
MLNR, CYSLTR2		GO:0005886	plasma membrane
CYSLTR2		GO:0016020	membrane
EBPL, MLNR, CYSLTR2		GO:0016021	integral component of membrane
VWC2		GO:0031012	extracellular matrix
SETDB2		GO:0031965	nuclear membrane
VWC2		GO:0032281	AMPA glutamate receptor complex
KPNA3		GO:0042564	NLS-dependent protein nuclear import complex
CDADC1	GO:MF	GO:0004126	cytidine deaminase activity
MLNR, CYSLTR2		GO:0004930	G protein-coupled receptor activity
CYSLTR2		GO:0004974	leukotriene receptor activity
VWC2, KPNA3, RCBTB1, FNDC3A		GO:0005515	protein binding
MLNR		GO:0008528	G protein-coupled peptide receptor activity
MLNR		GO:0042562	hormone binding
CDADC1		GO:0042803	protein homodimerization activity
EBPL		GO:0047750	cholestenol delta-isomerase activity
KPNA3		GO:0061608	nuclear import signal receptor activity
CDADC1		GO:0061676	importin-alpha family protein binding
SETDB2	KEGG	cfa00310	Lysine degradation
SETDB2		cfa01100	Metabolic pathways
KPNA3		cfa03013	Nucleocytoplasmic transport
KPNA3		cfa05132	Salmonella infection
KPNA3		cfa05207	Chemical carcinogenesis - receptor activation
CAB39L		cfa04150	mTOR signaling pathway
CAB39L		cfa04152	AMPK signaling pathway
MLNR, CYSLTR2		cfa04080	Neuroactive ligand-receptor interaction
CYSLTR2		cfa04020	Calcium signaling pathway

## Sheet: Table S5
Supplementary Table S5 - VEP annotation of eROHi_SNPs
eROH_SNP	Chromosomal region	Nucleotide change	Consequence	Overlapped gene (official gene name)	Overlapped gene (Ensembl gene id)	Overlapped transcript	EXON	INTRON	STRAND
rs22673400	18:970911-970911	T/C	intergenic_variant	-	-	-	-	-	-
rs9063643	18:989755-989755	A/T	intergenic_variant	-	-	-	-	-	-
rs397511402	18:1011384-1011384	G/A	intergenic_variant	-	-	-	-	-	-
rs397514019	18:1011997-1011997	T/C	intergenic_variant	-	-	-	-	-	-
rs22662506	18:1032261-1032261	G/C	intergenic_variant	-	-	-	-	-	-
rs22646746	18:1046919-1046919	T/G	downstream_gene_variant	-	ENSCAFG00845009465	ENSCAFT00845016688.1	-	-	-1
rs22647815	18:1071765-1071765	A/C	intergenic_variant	-	-	-	-	-	-
rs22684617	18:1088221-1088221	C/G	intergenic_variant	-	-	-	-	-	-
rs22640556	18:1092398-1092398	T/C	intergenic_variant	-	-	-	-	-	-
rs8763632	18:1143260-1143260	G/A	intergenic_variant	-	-	-	-	-	-
rs397510959	18:1166797-1166797	G/A	intergenic_variant	-	-	-	-	-	-
rs22630685	18:1186810-1186810	A/G	intergenic_variant	-	-	-	-	-	-
rs8859228	18:1197136-1197136	T/G	intergenic_variant	-	-	-	-	-	-
rs397513486	18:1245081-1245081	C/A	intergenic_variant	-	-	-	-	-	-
rs22700454	18:1279363-1279363	A/G	intergenic_variant	-	-	-	-	-	-
rs8717502	18:1329991-1329991	C/T	intron_variant	VWC2	ENSCAFG00845009504	ENSCAFT00845016750.1	-	44958	1
rs22639633	18:1333978-1333978	C/T	intron_variant	VWC2	ENSCAFG00845009504	ENSCAFT00845016750.1	-	44959	1
rs22663989	18:1348539-1348539	T/C	intron_variant	VWC2	ENSCAFG00845009504	ENSCAFT00845016750.1	-	44959	1
rs22620175	18:1383240-1383240	C/T	intron_variant	VWC2	ENSCAFG00845009504	ENSCAFT00845016750.1	-	44959	1
rs8595601	18:1396699-1396699	C/T	intron_variant	VWC2	ENSCAFG00845009504	ENSCAFT00845016750.1	-	44959	1
rs9110106	18:1411332-1411332	C/G	downstream_gene_variant	VWC2	ENSCAFG00845009504	ENSCAFT00845016750.1	-	-	1
rs9110106	18:1411332-1411332	C/G	non_coding_transcript_exon_variant	-	ENSCAFG00845009540	ENSCAFT00845016785.1	44927	-	-1
rs397509525	18:1426992-1426992	C/A	downstream_gene_variant	ZPBP	ENSCAFG00845009557	ENSCAFT00845016827.1	-	-	-1
rs8891171	18:1465280-1465280	A/C	intron_variant	ZPBP	ENSCAFG00845009557	ENSCAFT00845016827.1	-	45114	-1
rs22672442	18:1501330-1501330	A/C	intron_variant	ZPBP	ENSCAFG00845009557	ENSCAFT00845016827.1	-	45111	-1
rs22690644	18:1591113-1591113	C/T	intergenic_variant	-	-	-	-	-	-
rs22648887	18:1600969-1600969	C/A	intergenic_variant	-	-	-	-	-	-
rs22628506	18:1613767-1613767	A/G	intergenic_variant	-	-	-	-	-	-
rs22630002	18:1629842-1629842	G/T	intergenic_variant	-	-	-	-	-	-
rs9191900	18:1642617-1642617	C/A	intergenic_variant	-	-	-	-	-	-
rs22650389	18:1652755-1652755	T/G	intergenic_variant	-	-	-	-	-	-
rs397512458	18:1699412-1699412	G/T	intergenic_variant	-	-	-	-	-	-
rs8839294	18:3373661-3373661	C/T	intergenic_variant	-	-	-	-	-	-
rs22683782	18:3383397-3383397	G/T	intergenic_variant	-	-	-	-	-	-
rs8882730	18:3398569-3398569	C/T	intergenic_variant	-	-	-	-	-	-
rs22687867	18:3436145-3436145	T/C	intergenic_variant	-	-	-	-	-	-
rs22635989	18:3458826-3458826	A/G	intergenic_variant	-	-	-	-	-	-
rs22635988	18:3462086-3462086	A/T	intergenic_variant	-	-	-	-	-	-
rs397511731	18:3483319-3483319	C/T	intergenic_variant	-	-	-	-	-	-
rs22701486	18:3504127-3504127	C/G	intergenic_variant	-	-	-	-	-	-
rs22653608	18:3526611-3526611	T/G	intergenic_variant	-	-	-	-	-	-
rs22648306	18:3532777-3532777	T/C	intergenic_variant	-	-	-	-	-	-
rs22634847	18:3542870-3542870	T/C	intergenic_variant	-	-	-	-	-	-
rs22655885	18:3576153-3576153	A/C	intergenic_variant	-	-	-	-	-	-
rs9081666	18:3597415-3597415	C/T	intergenic_variant	-	-	-	-	-	-
rs22671836	18:3604820-3604820	C/T	intergenic_variant	-	-	-	-	-	-
rs397511152	18:3622841-3622841	T/C	intergenic_variant	-	-	-	-	-	-
rs22625388	18:3646424-3646424	C/A	intergenic_variant	-	-	-	-	-	-
rs22647375	18:3672676-3672676	A/G	intergenic_variant	-	-	-	-	-	-
rs22669897	18:3682028-3682028	T/A	intergenic_variant	-	-	-	-	-	-
rs22690603	18:3693534-3693534	A/T	intergenic_variant	-	-	-	-	-	-
rs22639469	18:3718347-3718347	G/A	intergenic_variant	-	-	-	-	-	-
rs22673872	18:3734968-3734968	C/T	intergenic_variant	-	-	-	-	-	-
rs22670254	18:3743018-3743018	G/T	intergenic_variant	-	-	-	-	-	-
rs22646401	18:3756145-3756145	G/A	intergenic_variant	-	-	-	-	-	-
rs22659486	18:3787025-3787025	C/T	intergenic_variant	-	-	-	-	-	-
rs9190742	18:3801712-3801712	T/G	intergenic_variant	-	-	-	-	-	-
rs22651162	18:3819541-3819541	G/A	intergenic_variant	-	-	-	-	-	-
rs22630860	18:3852976-3852976	T/G	intergenic_variant	-	-	-	-	-	-
rs8943981	18:3854720-3854720	C/T	intergenic_variant	-	-	-	-	-	-
rs22663765	18:3875136-3875136	C/T	intergenic_variant	-	-	-	-	-	-
rs22673550	18:3888334-3888334	T/C	intergenic_variant	-	-	-	-	-	-
rs22658487	18:3902523-3902523	C/T	intergenic_variant	-	-	-	-	-	-
rs22632293	18:3911272-3911272	C/T	intergenic_variant	-	-	-	-	-	-
rs22646559	18:3937263-3937263	C/T	intergenic_variant	-	-	-	-	-	-
rs22655477	18:3948901-3948901	A/G	intergenic_variant	-	-	-	-	-	-
rs397509746	18:3966260-3966260	A/G	intergenic_variant	-	-	-	-	-	-
rs397510739	18:3970700-3970700	A/C	intergenic_variant	-	-	-	-	-	-
rs22701382	18:3994714-3994714	T/A	intergenic_variant	-	-	-	-	-	-
rs22645174	18:4013196-4013196	A/G	intergenic_variant	-	-	-	-	-	-
rs397512642	18:4045204-4045204	A/G	intergenic_variant	-	-	-	-	-	-
rs8788119	18:4071222-4071222	T/G	intergenic_variant	-	-	-	-	-	-
rs397511091	18:4084021-4084021	G/T	intergenic_variant	-	-	-	-	-	-
rs22666892	18:4137218-4137218	T/A	intergenic_variant	-	-	-	-	-	-
rs9180869	18:4159015-4159015	A/G	intergenic_variant	-	-	-	-	-	-
rs22687588	18:4169271-4169271	T/G	intergenic_variant	-	-	-	-	-	-
rs22653383	18:4196036-4196036	G/T	intergenic_variant	-	-	-	-	-	-
rs8538912	18:4201487-4201487	G/A	intergenic_variant	-	-	-	-	-	-
rs22639784	18:4212977-4212977	A/T	intergenic_variant	-	-	-	-	-	-
rs8932974	18:4225413-4225413	T/A	intergenic_variant	-	-	-	-	-	-
rs397513428	18:4284221-4284221	C/T	intergenic_variant	-	-	-	-	-	-
rs22633724	18:4373166-4373166	A/C	intergenic_variant	-	-	-	-	-	-
rs22651375	18:4408225-4408225	C/T	intergenic_variant	-	-	-	-	-	-
rs22632063	18:4418366-4418366	C/T	intergenic_variant	-	-	-	-	-	-
rs22656803	18:4427847-4427847	A/C	intergenic_variant	-	-	-	-	-	-
rs22670580	18:4444783-4444783	T/G	intergenic_variant	-	-	-	-	-	-
rs23050979	22:2018961-2018961	#N/A	intron_variant	KPNA3	ENSCAFG00845022909	ENSCAFT00845040435.1	-	42370	1
rs23051010	22:2037054-2037054	C/T	intron_variant	KPNA3	ENSCAFG00845022909	ENSCAFT00845040435.1	-	42370	1
rs23051046	22:2055187-2055187	G/T	intron_variant	KPNA3	ENSCAFG00845022909	ENSCAFT00845040435.1	-	42401	1
rs23046105	22:2074256-2074256	G/T	intron_variant	KPNA3	ENSCAFG00845022909	ENSCAFT00845040435.1	-	42552	1
rs23070188	22:2077518-2077518	G/T	intron_variant	KPNA3	ENSCAFG00845022909	ENSCAFT00845040435.1	-	42644	1
rs23070193	22:2081933-2081933	C/A	intron_variant	KPNA3	ENSCAFG00845022909	ENSCAFT00845040435.1	-	42644	1
rs23070205	22:2095571-2095571	T/C	intron_variant	KPNA3	ENSCAFG00845022909	ENSCAFT00845040435.1	-	15/16	1
rs23045884	22:2110995-2110995	A/G	intron_variant	EBPL	ENSCAFG00845023073	ENSCAFT00845040717.1	-	45017	1
rs23045884	22:2110995-2110995	A/G	intron_variant	EBPL	ENSCAFG00845023073	ENSCAFT00845040760.1	-	45017	1
rs23045884	22:2110995-2110995	A/G	intron_variant	EBPL	ENSCAFG00845023073	ENSCAFT00845040796.1	-	44986	1
rs23045884	22:2110995-2110995	A/G	intron_variant	EBPL	ENSCAFG00845023073	ENSCAFT00845040836.1	-	44958	1
rs23019542	22:2123428-2123428	T/C	intron_variant	EBPL	ENSCAFG00845023073	ENSCAFT00845040717.1	-	45018	1
rs23019542	22:2123428-2123428	T/C	intron_variant	EBPL	ENSCAFG00845023073	ENSCAFT00845040760.1	-	45018	1
rs23019542	22:2123428-2123428	T/C	intron_variant	EBPL	ENSCAFG00845023073	ENSCAFT00845040796.1	-	44987	1
rs23019542	22:2123428-2123428	T/C	intron_variant	EBPL	ENSCAFG00845023073	ENSCAFT00845040836.1	-	44958	1
rs23019583	22:2135528-2135528	A/G	intron_variant	EBPL	ENSCAFG00845023073	ENSCAFT00845040717.1	-	45020	1
rs23035803	22:2159658-2159658	A/C	intron_variant	EBPL	ENSCAFG00845023073	ENSCAFT00845040717.1	-	45020	1
rs23035844	22:2171677-2171677	G/A	intron_variant	EBPL	ENSCAFG00845023073	ENSCAFT00845040717.1	-	45020	1
rs23035844	22:2171677-2171677	G/A	upstream_gene_variant	RCBTB1	ENSCAFG00845023241	ENSCAFT00845041016.1	-	-	1
rs23035844	22:2171677-2171677	G/A	upstream_gene_variant	RCBTB1	ENSCAFG00845023241	ENSCAFT00845041129.1	-	-	1
rs23035889	22:2181292-2181292	C/T	intron_variant	RCBTB1	ENSCAFG00845023241	ENSCAFT00845041016.1	-	45261	1
rs23035889	22:2181292-2181292	C/T	intron_variant	RCBTB1	ENSCAFG00845023241	ENSCAFT00845041129.1	-	45261	1
rs23035946	22:2201558-2201558	T/C	intron_variant	RCBTB1	ENSCAFG00845023241	ENSCAFT00845041016.1	-	45266	1
rs23035946	22:2201558-2201558	T/C	intron_variant	RCBTB1	ENSCAFG00845023241	ENSCAFT00845041129.1	-	45266	1
rs23035958	22:2205671-2205671	T/C	intron_variant	RCBTB1	ENSCAFG00845023241	ENSCAFT00845041016.1	-	45268	1
rs23035958	22:2205671-2205671	T/C	intron_variant	RCBTB1	ENSCAFG00845023241	ENSCAFT00845041129.1	-	45268	1
rs23022201	22:2217663-2217663	T/C	intron_variant	RCBTB1	ENSCAFG00845023241	ENSCAFT00845041016.1	-	45272	1
rs23022201	22:2217663-2217663	T/C	intron_variant	RCBTB1	ENSCAFG00845023241	ENSCAFT00845041129.1	-	45272	1
rs23022223	22:2230166-2230166		intron_variant	SETDB2	ENSCAFG00845023394	ENSCAFT00845041293.1	-	45177	-1
rs23022223	22:2230166-2230166		intron_variant	SETDB2	ENSCAFG00845023394	ENSCAFT00845041365.1	-	45208	-1
rs23022223	22:2230166-2230166		intron_variant	SETDB2	ENSCAFG00845023394	ENSCAFT00845041464.1	-	45177	-1
rs23022236	22:2241381-2241381	C/T	intron_variant	SETDB2	ENSCAFG00845023394	ENSCAFT00845041293.1	-	45172	-1
rs23022236	22:2241381-2241381	C/T	intron_variant	SETDB2	ENSCAFG00845023394	ENSCAFT00845041365.1	-	45202	-1
rs23022236	22:2241381-2241381	C/T	intron_variant	SETDB2	ENSCAFG00845023394	ENSCAFT00845041464.1	-	45171	-1
rs23022255	22:2255742-2255742	G/A	upstream_gene_variant	SETDB2	ENSCAFG00845023394	ENSCAFT00845041293.1	-	-	-1
rs23022255	22:2255742-2255742	G/A	upstream_gene_variant	SETDB2	ENSCAFG00845023394	ENSCAFT00845041365.1	-	-	-1
rs23022255	22:2255742-2255742	G/A	upstream_gene_variant	SETDB2	ENSCAFG00845023394	ENSCAFT00845041464.1	-	-	-1
rs23022255	22:2255742-2255742	G/A	intron_variant	SETDB2	ENSCAFG00845023636	ENSCAFT00845041850.1	-	15/15	-1
rs23022255	22:2255742-2255742	G/A	splice_polypyrimidine_tract_variant,intron_variant	SETDB2	ENSCAFG00845023636	ENSCAFT00845041984.1	-	15/15	-1
rs23022255	22:2255742-2255742	G/A	downstream_gene_variant	SETDB2	ENSCAFG00845023636	ENSCAFT00845042132.1	-	-	-1
rs23022255	22:2255742-2255742	G/A	downstream_gene_variant	SETDB2	ENSCAFG00845023636	ENSCAFT00845042252.1	-	-	-1
rs23022271	22:2263791-2263791	A/C	intron_variant	SETDB2	ENSCAFG00845023636	ENSCAFT00845041850.1	-	42309	-1
rs23022271	22:2263791-2263791	A/C	intron_variant	SETDB2	ENSCAFG00845023636	ENSCAFT00845041984.1	-	42309	-1
rs23022271	22:2263791-2263791	A/C	intron_variant	SETDB2	ENSCAFG00845023636	ENSCAFT00845042132.1	-	41944	-1
rs23022271	22:2263791-2263791	A/C	intron_variant	SETDB2	ENSCAFG00845023636	ENSCAFT00845042252.1	-	42339	-1
rs23022324	22:2280523-2280523	C/T	intron_variant	SETDB2	ENSCAFG00845023636	ENSCAFT00845041850.1	-	42156	-1
rs23022324	22:2280523-2280523	C/T	intron_variant	SETDB2	ENSCAFG00845023636	ENSCAFT00845041984.1	-	42156	-1
rs23022324	22:2280523-2280523	C/T	intron_variant	SETDB2	ENSCAFG00845023636	ENSCAFT00845042132.1	-	41791	-1
rs23022324	22:2280523-2280523	C/T	intron_variant	SETDB2	ENSCAFG00845023636	ENSCAFT00845042252.1	-	42156	-1
rs23022353	22:2289989-2289989	G/A	intron_variant	SETDB2	ENSCAFG00845023636	ENSCAFT00845041850.1	-	42156	-1
rs23022353	22:2289989-2289989	G/A	intron_variant	SETDB2	ENSCAFG00845023636	ENSCAFT00845041984.1	-	42156	-1
rs23022353	22:2289989-2289989	G/A	intron_variant	SETDB2	ENSCAFG00845023636	ENSCAFT00845042132.1	-	41791	-1
rs23022353	22:2289989-2289989	G/A	intron_variant	SETDB2	ENSCAFG00845023636	ENSCAFT00845042252.1	-	42156	-1
rs23022364	22:2296218-2296218	C/T	intron_variant	SETDB2	ENSCAFG00845023636	ENSCAFT00845041850.1	-	42125	-1
rs23022364	22:2296218-2296218	C/T	intron_variant	SETDB2	ENSCAFG00845023636	ENSCAFT00845041984.1	-	42125	-1
rs23022364	22:2296218-2296218	C/T	intron_variant	SETDB2	ENSCAFG00845023636	ENSCAFT00845042132.1	-	41760	-1
rs23022364	22:2296218-2296218	C/T	intron_variant	SETDB2	ENSCAFG00845023636	ENSCAFT00845042252.1	-	42125	-1
rs23027566	22:2308983-2308983	A/G	intron_variant	SETDB2	ENSCAFG00845023636	ENSCAFT00845041850.1	-	42036	-1
rs23027566	22:2308983-2308983	A/G	intron_variant	SETDB2	ENSCAFG00845023636	ENSCAFT00845041984.1	-	42036	-1
rs23027566	22:2308983-2308983	A/G	intron_variant	SETDB2	ENSCAFG00845023636	ENSCAFT00845042132.1	-	41671	-1
rs23027566	22:2308983-2308983	A/G	intron_variant	SETDB2	ENSCAFG00845023636	ENSCAFT00845042252.1	-	42036	-1
rs23054288	22:2327583-2327583	G/T	intergenic_variant	-	-	-	-	-	-
rs23054304	22:2338391-2338391	T/G	intergenic_variant	-	-	-	-	-	-
rs23054330	22:2347658-2347658	G/A	intron_variant	CAB39L	ENSCAFG00845024041	ENSCAFT00845042445.1	-	45139	1
rs23054330	22:2347658-2347658	G/A	intron_variant	CAB39L	ENSCAFG00845024041	ENSCAFT00845042529.1	-	45139	1
rs23054367	22:2356486-2356486	G/T	intron_variant	CAB39L	ENSCAFG00845024041	ENSCAFT00845042445.1	-	45139	1
rs23054367	22:2356486-2356486	G/T	intron_variant	CAB39L	ENSCAFG00845024041	ENSCAFT00845042529.1	-	45139	1
rs23054404	22:2367528-2367528	C/G	intron_variant	CAB39L	ENSCAFG00845024041	ENSCAFT00845042445.1	-	45141	1
rs23054404	22:2367528-2367528	C/G	intron_variant	CAB39L	ENSCAFG00845024041	ENSCAFT00845042529.1	-	45141	1
rs23054427	22:2378577-2378577	T/C	intron_variant	CAB39L	ENSCAFG00845024041	ENSCAFT00845042445.1	-	45142	1
rs23054427	22:2378577-2378577	T/C	intron_variant	CAB39L	ENSCAFG00845024041	ENSCAFT00845042529.1	-	45142	1
rs23054432	22:2391064-2391064	A/C	intron_variant	CAB39L	ENSCAFG00845024041	ENSCAFT00845042445.1	-	45143	1
rs23054432	22:2391064-2391064	A/C	intron_variant	CAB39L	ENSCAFG00845024041	ENSCAFT00845042529.1	-	45143	1
rs23030447	22:2399950-2399950	G/A	intron_variant	CAB39L	ENSCAFG00845024041	ENSCAFT00845042445.1	-	45145	1
rs23030447	22:2399950-2399950	G/A	intron_variant	CAB39L	ENSCAFG00845024041	ENSCAFT00845042529.1	-	45145	1
rs23054484	22:2413657-2413657	A/G	intron_variant	CAB39L	ENSCAFG00845024041	ENSCAFT00845042445.1	-	45146	1
rs23054484	22:2413657-2413657	A/G	intron_variant	CAB39L	ENSCAFG00845024041	ENSCAFT00845042529.1	-	45146	1
rs23054484	22:2413657-2413657	A/G	intron_variant	CDADC1	ENSCAFG00845024154	ENSCAFT00845042659.1	-	45209	-1
rs23023302	22:2428706-2428706	G/A	intron_variant	CAB39L	ENSCAFG00845024041	ENSCAFT00845042445.1	-	45146	1
rs23023302	22:2428706-2428706	G/A	intron_variant	CDADC1	ENSCAFG00845024154	ENSCAFT00845042659.1	-	45209	-1
rs23023302	22:2428706-2428706	G/A	synonymous_variant	CDADC1	ENSCAFG00845024154	ENSCAFT00845042752.1	45178	-	-1
rs23023309	22:2446100-2446100	A/G	missense_variant	CAB39L	ENSCAFG00845024041	ENSCAFT00845042445.1	45178	-	1
rs23023309	22:2446100-2446100	A/G	intron_variant	CDADC1	ENSCAFG00845024154	ENSCAFT00845042659.1	-	45206	-1
rs23023309	22:2446100-2446100	A/G	intron_variant	CDADC1	ENSCAFG00845024154	ENSCAFT00845042752.1	-	45144	-1
rs23001035	22:2450132-2450132	T/C	downstream_gene_variant	CAB39L	ENSCAFG00845024041	ENSCAFT00845042445.1	-	-	1
rs23001035	22:2450132-2450132	T/C	intron_variant	CDADC1	ENSCAFG00845024154	ENSCAFT00845042659.1	-	45204	-1
rs23001035	22:2450132-2450132	T/C	intron_variant	CDADC1	ENSCAFG00845024154	ENSCAFT00845042752.1	-	45142	-1
rs23023322	22:2464253-2464253	T/C	intron_variant	CDADC1	ENSCAFG00845024154	ENSCAFT00845042659.1	-	45202	-1
rs23023322	22:2464253-2464253	T/C	intron_variant	CDADC1	ENSCAFG00845024154	ENSCAFT00845042752.1	-	45140	-1
rs23023340	22:2470199-2470199	A/G	intron_variant	CDADC1	ENSCAFG00845024154	ENSCAFT00845042659.1	-	45202	-1
rs23023340	22:2470199-2470199	A/G	intron_variant	CDADC1	ENSCAFG00845024154	ENSCAFT00845042752.1	-	45140	-1
rs23023350	22:2486324-2486324	C/T	downstream_gene_variant	-	ENSCAFG00845024376	ENSCAFT00845043041.1	-	-	1
rs23039271	22:2495936-2495936	C/T	downstream_gene_variant	-	ENSCAFG00845024393	ENSCAFT00845043069.1	-	-	-1
rs23039274	22:2503016-2503016	G/C	upstream_gene_variant	-	ENSCAFG00845024393	ENSCAFT00845043069.1	-	-	-1
rs23039274	22:2503016-2503016	G/C	synonymous_variant	MLNR	ENSCAFG00845024409	ENSCAFT00845043101.1	44959	-	-1
rs23039276	22:2513289-2513289	T/C	downstream_gene_variant	FNDC3A	ENSCAFG00845024522	ENSCAFT00845043303.1	-	-	-1
rs23039276	22:2513289-2513289	T/C	downstream_gene_variant	FNDC3A	ENSCAFG00845024522	ENSCAFT00845043487.1	-	-	-1
rs23039276	22:2513289-2513289	T/C	downstream_gene_variant	FNDC3A	ENSCAFG00845024522	ENSCAFT00845043656.1	-	-	-1
rs23039276	22:2513289-2513289	T/C	downstream_gene_variant	FNDC3A	ENSCAFG00845024522	ENSCAFT00845043905.1	-	-	-1
rs23039276	22:2513289-2513289	T/C	downstream_gene_variant	FNDC3A	ENSCAFG00845024522	ENSCAFT00845044153.1	-	-	-1
rs23003918	22:2530652-2530652	G/A	intron_variant	FNDC3A	ENSCAFG00845024522	ENSCAFT00845043303.1	-	18/24	-1
rs23003918	22:2530652-2530652	G/A	intron_variant	FNDC3A	ENSCAFG00845024522	ENSCAFT00845043487.1	-	17/23	-1
rs23003918	22:2530652-2530652	G/A	intron_variant	FNDC3A	ENSCAFG00845024522	ENSCAFT00845043656.1	-	19/25	-1
rs23003918	22:2530652-2530652	G/A	intron_variant	FNDC3A	ENSCAFG00845024522	ENSCAFT00845043905.1	-	18/24	-1
rs23003918	22:2530652-2530652	G/A	intron_variant	FNDC3A	ENSCAFG00845024522	ENSCAFT00845044153.1	-	18/24	-1
rs23039311	22:2551804-2551804	T/C	intron_variant	FNDC3A	ENSCAFG00845024522	ENSCAFT00845043303.1	-	45536	-1
rs23039311	22:2551804-2551804	T/C	intron_variant	FNDC3A	ENSCAFG00845024522	ENSCAFT00845043487.1	-	45139	-1
rs23039311	22:2551804-2551804	T/C	intron_variant	FNDC3A	ENSCAFG00845024522	ENSCAFT00845043656.1	-	45931	-1
rs23039311	22:2551804-2551804	T/C	intron_variant	FNDC3A	ENSCAFG00845024522	ENSCAFT00845043905.1	-	45536	-1
rs23039311	22:2551804-2551804	T/C	intron_variant	FNDC3A	ENSCAFG00845024522	ENSCAFT00845044153.1	-	45536	-1
rs23039342	22:2562093-2562093	T/A	intron_variant	FNDC3A	ENSCAFG00845024522	ENSCAFT00845043303.1	-	45474	-1
rs23039342	22:2562093-2562093	T/A	intron_variant	FNDC3A	ENSCAFG00845024522	ENSCAFT00845043487.1	-	45078	-1
rs23039342	22:2562093-2562093	T/A	intron_variant	FNDC3A	ENSCAFG00845024522	ENSCAFT00845043656.1	-	45870	-1
rs23039342	22:2562093-2562093	T/A	intron_variant	FNDC3A	ENSCAFG00845024522	ENSCAFT00845043905.1	-	45505	-1
rs23039342	22:2562093-2562093	T/A	intron_variant	FNDC3A	ENSCAFG00845024522	ENSCAFT00845044153.1	-	45474	-1
rs23039344	22:2567720-2567720	G/C	intron_variant	FNDC3A	ENSCAFG00845024522	ENSCAFT00845043303.1	-	45444	-1
rs23039344	22:2567720-2567720	G/C	intron_variant	FNDC3A	ENSCAFG00845024522	ENSCAFT00845043487.1	-	45047	-1
rs23039344	22:2567720-2567720	G/C	intron_variant	FNDC3A	ENSCAFG00845024522	ENSCAFT00845043656.1	-	45839	-1
rs23039344	22:2567720-2567720	G/C	intron_variant	FNDC3A	ENSCAFG00845024522	ENSCAFT00845043905.1	-	45474	-1
rs23039344	22:2567720-2567720	G/C	intron_variant	FNDC3A	ENSCAFG00845024522	ENSCAFT00845044153.1	-	45444	-1
rs23039347	22:2580370-2580370	G/A	intron_variant	FNDC3A	ENSCAFG00845024522	ENSCAFT00845043303.1	-	45352	-1
rs23039347	22:2580370-2580370	G/A	intron_variant	FNDC3A	ENSCAFG00845024522	ENSCAFT00845043487.1	-	44958	-1
rs23039347	22:2580370-2580370	G/A	intron_variant	FNDC3A	ENSCAFG00845024522	ENSCAFT00845043656.1	-	45748	-1
rs23039347	22:2580370-2580370	G/A	intron_variant	FNDC3A	ENSCAFG00845024522	ENSCAFT00845043905.1	-	45383	-1
rs23039347	22:2580370-2580370	G/A	intron_variant	FNDC3A	ENSCAFG00845024522	ENSCAFT00845044153.1	-	45383	-1
rs23039352	22:2596031-2596031	A/G	upstream_gene_variant	FNDC3A	ENSCAFG00845024522	ENSCAFT00845043303.1	-	-	-1
rs23039352	22:2596031-2596031	A/G	upstream_gene_variant	FNDC3A	ENSCAFG00845024522	ENSCAFT00845043487.1	-	-	-1
rs23039352	22:2596031-2596031	A/G	intron_variant	FNDC3A	ENSCAFG00845024522	ENSCAFT00845043656.1	-	45717	-1
rs23039352	22:2596031-2596031	A/G	intron_variant	FNDC3A	ENSCAFG00845024522	ENSCAFT00845043905.1	-	45352	-1
rs23039352	22:2596031-2596031	A/G	intron_variant	FNDC3A	ENSCAFG00845024522	ENSCAFT00845044153.1	-	45352	-1
rs23039367	22:2607358-2607358	C/T	intron_variant	FNDC3A	ENSCAFG00845024522	ENSCAFT00845043656.1	-	45717	-1
rs23039367	22:2607358-2607358	C/T	intron_variant	FNDC3A	ENSCAFG00845024522	ENSCAFT00845043905.1	-	45352	-1
rs23039367	22:2607358-2607358	C/T	intron_variant	FNDC3A	ENSCAFG00845024522	ENSCAFT00845044153.1	-	45352	-1
rs23039389	22:2620133-2620133	T/C	intron_variant	FNDC3A	ENSCAFG00845024522	ENSCAFT00845043656.1	-	45717	-1
rs23039389	22:2620133-2620133	T/C	intron_variant	FNDC3A	ENSCAFG00845024522	ENSCAFT00845043905.1	-	45352	-1
rs23039389	22:2620133-2620133	T/C	intron_variant	FNDC3A	ENSCAFG00845024522	ENSCAFT00845044153.1	-	45352	-1
rs23039393	22:2633669-2633669	C/T	intron_variant	FNDC3A	ENSCAFG00845024522	ENSCAFT00845043656.1	-	45689	-1
rs23039393	22:2633669-2633669	C/T	intron_variant	FNDC3A	ENSCAFG00845024522	ENSCAFT00845043905.1	-	45323	-1
rs23039393	22:2633669-2633669	C/T	intron_variant	FNDC3A	ENSCAFG00845024522	ENSCAFT00845044153.1	-	45323	-1
rs23039396	22:2660635-2660635	T/G	intron_variant	FNDC3A	ENSCAFG00845024522	ENSCAFT00845043656.1	-	45658	-1
rs23039396	22:2660635-2660635	T/G	intron_variant	FNDC3A	ENSCAFG00845024522	ENSCAFT00845043905.1	-	45292	-1
rs23039396	22:2660635-2660635	T/G	intron_variant	FNDC3A	ENSCAFG00845024522	ENSCAFT00845044153.1	-	45292	-1
rs23102236	22:2677602-2677602	A/G	intron_variant	FNDC3A	ENSCAFG00845024522	ENSCAFT00845043656.1	-	45658	-1
rs23102236	22:2677602-2677602	A/G	intron_variant	FNDC3A	ENSCAFG00845024522	ENSCAFT00845043905.1	-	45292	-1
rs23102236	22:2677602-2677602	A/G	intron_variant	FNDC3A	ENSCAFG00845024522	ENSCAFT00845044153.1	-	45292	-1
rs23053015	22:2695832-2695832	G/A	intergenic_variant	-	-	-	-	-	-
rs23053016	22:2708303-2708303	T/C	intergenic_variant	-	-	-	-	-	-
rs23037714	22:2721515-2721515	C/T	intergenic_variant	-	-	-	-	-	-
rs23053021	22:2744267-2744267	A/G	intergenic_variant	-	-	-	-	-	-
rs23053067	22:2771303-2771303	T/G	intergenic_variant	-	-	-	-	-	-
rs23022482	22:2787164-2787164	A/G	intergenic_variant	-	-	-	-	-	-
rs23022525	22:2801292-2801292	A/G	intergenic_variant	-	-	-	-	-	-
rs23022564	22:2809991-2809991	C/T	intergenic_variant	-	-	-	-	-	-
rs23022628	22:2830994-2830994	C/T	intergenic_variant	-	-	-	-	-	-
rs23028084	22:2832804-2832804	A/G	intergenic_variant	-	-	-	-	-	-
rs23028109	22:2843782-2843782	A/G	intergenic_variant	-	-	-	-	-	-
rs23028135	22:2857460-2857460	A/C	intergenic_variant	-	-	-	-	-	-
rs23028161	22:2873220-2873220	G/A	intergenic_variant	-	-	-	-	-	-
rs23041672	22:2880656-2880656	A/G	intergenic_variant	-	-	-	-	-	-
rs23041694	22:2892969-2892969	C/T	intergenic_variant	-	-	-	-	-	-
rs23236364	25:961666-961666	C/A	intergenic_variant	-	-	-	-	-	-
rs23243011	25:984065-984065	G/A	intergenic_variant	-	-	-	-	-	-
rs8865507	25:1000592-1000592	A/G	intergenic_variant	-	-	-	-	-	-
rs397512162	25:1030729-1030729	A/G	intergenic_variant	-	-	-	-	-	-
rs23258783	25:1058343-1058343	C/T	intergenic_variant	-	-	-	-	-	-
rs23247671	25:1071337-1071337	G/A	intergenic_variant	-	-	-	-	-	-
rs397509501	25:1095727-1095727	G/A	intergenic_variant	-	-	-	-	-	-
rs23258780	25:1121441-1121441	G/C	intergenic_variant	-	-	-	-	-	-
rs9067427	25:1139419-1139419	T/C	intergenic_variant	-	-	-	-	-	-
rs8542313	25:1172109-1172109	A/G	intergenic_variant	-	-	-	-	-	-
rs397510759	25:1179060-1179060	A/G	intergenic_variant	-	-	-	-	-	-
rs8577210	25:1198391-1198391	T/G	intergenic_variant	-	-	-	-	-	-
rs23260439	25:1213064-1213064	G/T	intergenic_variant	-	-	-	-	-	-
rs23248382	25:1235409-1235409	#N/A	intergenic_variant	-	-	-	-	-	-
rs23245075	25:1251846-1251846	#N/A	intergenic_variant	-	-	-	-	-	-
rs397512928	25:1279595-1279595	#N/A	intergenic_variant	-	-	-	-	-	-
rs23264813	25:1328371-1328371	#N/A	intergenic_variant	-	-	-	-	-	-

## Sheet: Table S6
Supplementary Table S6 - The inbreeding coefficients FROH of each individual sample
Tazy_id	Sum of the length of all ROH	FROH
T103	46852644	0.021
T105	67184733	0.031
T107	113981582	0.052
T109	193561456	0.088
T112	76830837	0.035
T114	67938568	0.031
T118	97577135	0.044
T120	321270614	0.146
T130	185764720	0.084
T138	116763916	0.053
T142	129393296	0.059
T150	52253099	0.024
T153	99375950	0.045
T155	105686142	0.048
T164	100119025	0.045
T167	81647475	0.037
T168	183634958	0.083
T17	193864284	0.088
T173	85772607	0.039
T175	66583804	0.030
T176	158438017	0.072
T177	83165001	0.038
T178	88986127	0.040
T18	63894495	0.029
T26	36798244	0.017
T50	54046353	0.025
T52	65802518	0.030
T57	130165623	0.059
T59	120918806	0.055
T64	41704621	0.019
T70	48308724	0.022
T74	143695089	0.065
T77	69810484	0.032
T81	168227400	0.076
T84	204572375	0.093
T85	179780725	0.082
T86	550643868	0.250
T90	349792547	0.159
T98	76665531	0.035
Mean		0.058
SE		0.045
